# Supplementary material for: Systematic proteomics reveals plasma NEFL as a robust predictor and pathological associate in C9ORF72-related neurodegeneration
Source: Front Aging Neurosci. 2026 Apr 21;18:1792887. doi: 10.3389/fnagi.2026.1792887 (PMC13139100; doi:10.3389/fnagi.2026.1792887)
Supplement: Supplementary file 1 [file Table_1.xlsx]

## Sheet: ST0
Supplementary Table Legends
ST1	Supplementary Table 1: Results of the dose-response association analysis between C9orf72 GGGGCC repeat expansion size and plasma protein levels.
ST2	Supplementary Table 2: Results of the analysis of variance (ANOVA) testing the difference in plasma protein levels across C9ORF72 repeat expansion groups.
ST3	Supplementary Table 3: Post-hoc pairwise group comparisons for proteins with a significant overall ANOVA result.
ST4	Supplementary Table 4: Full results of the multivariable logistic regression model for motor neuron disease case-control status.
ST5	Supplementary Table 5: Full results of the multivariable Cox proportional hazards regression model for motor neuron disease onset.
ST6	Supplementary Table 6: Detailed performance metrics of the random forest prediction model on the test set.

## Sheet: ST1
Supplementary Table 1: Results of the dose-response association analysis between C9orf72 GGGGCC repeat expansion size and plasma protein levels.
term	estimate	std.error	statistic	p.value	protein	p.adj
c9_repeats	0.000754602	0.000143498	5.25861	2.87281e-07	nefl	0.000839435
c9_repeats	0.000588128	0.000162553	3.61806	0.000351037	il1r1	0.512865
c9_repeats	1.57733e-05	0.00016904	0.0933109	0.925731	a1bg	0.997152
c9_repeats	0.000127155	0.000180194	0.705656	0.48107	aamdc	0.997152
c9_repeats	1.30478e-05	0.000164491	0.0793223	0.936832	aarsd1	0.997152
c9_repeats	-0.000183276	0.000176532	-1.0382	0.300225	abca2	0.997152
c9_repeats	0.00015574	0.000160742	0.968879	0.33343	abhd14b	0.997152
c9_repeats	0.000194612	0.000166088	1.17174	0.242272	abl1	0.997152
c9_repeats	6.71128e-05	0.000171544	0.391227	0.695961	abo	0.997152
c9_repeats	0.000123793	0.000175492	0.705403	0.481246	abraxas2	0.997152
c9_repeats	0.000118564	0.000160554	0.738472	0.460849	acaa1	0.997152
c9_repeats	0.000128098	0.000172313	0.743402	0.457945	acadm	0.997152
c9_repeats	0.000152168	0.000175597	0.866576	0.386999	acadsb	0.997152
c9_repeats	1.27927e-05	0.000161255	0.0793317	0.936825	acan	0.997152
c9_repeats	-0.000271812	0.000173509	-1.56656	0.118477	ace	0.997152
c9_repeats	3.23913e-05	0.000144419	0.224288	0.822691	ace2	0.997152
c9_repeats	-2.99516e-05	0.000167428	-0.178893	0.858167	ache	0.997152
c9_repeats	6.71574e-05	0.000175709	0.382207	0.702632	acot13	0.997152
c9_repeats	0.000222924	0.000162137	1.37491	0.170217	acox1	0.997152
c9_repeats	-0.000136144	0.000179834	-0.757055	0.449766	acp1	0.997152
c9_repeats	3.83412e-05	0.000148985	0.257349	0.797087	acp5	0.997152
c9_repeats	0.000133145	0.000162141	0.821165	0.412227	acp6	0.997152
c9_repeats	5.00217e-05	0.000173061	0.289041	0.772791	acrbp	0.997152
c9_repeats	7.87801e-06	0.000117629	0.0669732	0.946659	acrv1	0.997152
c9_repeats	-0.000142153	0.000174428	-0.814964	0.415904	acsl1	0.997152
c9_repeats	-8.5256e-06	0.000149216	-0.057136	0.954476	acta2	0.997152
c9_repeats	0.000178541	0.000165906	1.07615	0.282943	actn2	0.997152
c9_repeats	8.34639e-05	0.000163248	0.51127	0.609551	actn4	0.997152
c9_repeats	-3.23098e-05	0.000157371	-0.20531	0.837476	acvrl1	0.997152
c9_repeats	-0.000224193	0.000147203	-1.52302	0.128841	acy1	0.997152
c9_repeats	-7.56248e-05	0.000171582	-0.440752	0.659791	acy3	0.997152
c9_repeats	0.000102934	0.000176561	0.582993	0.560428	acyp1	0.997152
c9_repeats	0.000101956	0.00015997	0.637343	0.524402	ada	0.997152
c9_repeats	2.95671e-05	0.000161398	0.183194	0.854772	ada2	0.997152
c9_repeats	-7.12742e-05	0.000176239	-0.404418	0.686269	adam12	0.997152
c9_repeats	-3.11803e-05	0.000165737	-0.188131	0.850905	adam15	0.997152
c9_repeats	-4.91299e-05	0.00016191	-0.30344	0.761776	adam22	0.997152
c9_repeats	0.000253893	0.000163489	1.55297	0.121517	adam23	0.997152
c9_repeats	-0.000132587	0.000161483	-0.821057	0.412281	adam8	0.997152
c9_repeats	-0.000151941	0.00017266	-0.879998	0.379705	adam9	0.997152
c9_repeats	-0.000148472	0.000176404	-0.841663	0.400822	adamts1	0.997152
c9_repeats	0.000182775	0.000158365	1.15414	0.249366	adamts13	0.997152
c9_repeats	-0.000343946	0.000160863	-2.13813	0.0333506	adamts15	0.997152
c9_repeats	3.32725e-05	0.000154759	0.214996	0.829922	adamts16	0.997152
c9_repeats	-3.0084e-05	0.000176735	-0.170221	0.864981	adamts4	0.997152
c9_repeats	7.99884e-05	0.000161736	0.494561	0.621288	adamts8	0.997152
c9_repeats	-6.87643e-06	0.000169729	-0.0405142	0.967715	adamtsl2	0.997152
c9_repeats	-0.000206363	0.000170597	-1.20965	0.227576	adamtsl4	0.997152
c9_repeats	2.90693e-05	0.000171962	0.169045	0.865897	adamtsl5	0.997152
c9_repeats	8.67885e-05	0.000164167	0.52866	0.597462	adcyap1r1	0.997152
c9_repeats	0.000160147	0.000176109	0.909364	0.364034	add1	0.997152
c9_repeats	7.10944e-05	0.000163318	0.435312	0.663665	adgrb3	0.997152
c9_repeats	-2.91218e-05	0.000150992	-0.19287	0.847217	adgrd1	0.997152
c9_repeats	-8.29119e-05	0.000173371	-0.478234	0.632902	adgre1	0.997152
c9_repeats	6.50629e-05	0.000159124	0.408881	0.682925	adgre2	0.997152
c9_repeats	0.000131047	0.000158585	0.826353	0.409263	adgre5	0.997152
c9_repeats	-3.21166e-05	0.000164947	-0.194709	0.845778	adgrf5	0.997152
c9_repeats	-0.000296027	0.000154789	-1.91246	0.0568125	adgrg1	0.997152
c9_repeats	-5.0646e-06	0.000148443	-0.0341181	0.972806	adgrg2	0.997152
c9_repeats	3.38149e-05	0.000175302	0.192895	0.847201	adgrv1	0.997152
c9_repeats	3.85579e-05	0.000168636	0.228646	0.819331	adh1b	0.997152
c9_repeats	-7.45973e-05	0.000152995	-0.487581	0.626215	adh4	0.997152
c9_repeats	9.81843e-05	0.000157668	0.622729	0.534028	adipoq	0.997152
c9_repeats	-0.000237438	0.00015362	-1.54562	0.123288	adm	0.997152
c9_repeats	3.14449e-05	0.000177748	0.176907	0.859731	adra2a	0.997152
c9_repeats	4.45011e-05	0.000175814	0.253115	0.800387	afap1	0.997152
c9_repeats	-0.000361973	0.000174815	-2.0706	0.0394182	afm	0.997152
c9_repeats	4.14045e-06	0.000160882	0.0257359	0.979486	afp	0.997152
c9_repeats	4.49565e-05	0.000172969	0.259911	0.795151	agbl2	0.997152
c9_repeats	0.000169063	0.000151179	1.1183	0.264355	ager	0.997152
c9_repeats	-9.73611e-05	0.000162533	-0.599022	0.549632	agr2	0.997152
c9_repeats	0.000125059	0.000160799	0.777737	0.437383	agr3	0.997152
c9_repeats	-7.04099e-05	0.000160276	-0.439304	0.660764	agrn	0.997152
c9_repeats	3.7861e-05	0.000159432	0.237474	0.812456	agrp	0.997152
c9_repeats	0.000147616	0.000170545	0.865556	0.38756	agt	0.997152
c9_repeats	-3.59002e-05	0.000158218	-0.226903	0.820658	agxt	0.997152
c9_repeats	-6.34867e-05	0.000163521	-0.388249	0.698116	ahcy	0.997152
c9_repeats	-0.000211952	0.00017538	-1.20854	0.228002	ahnak	0.997152
c9_repeats	-0.000307059	0.000176289	-1.74179	0.0827956	ahnak2	0.997152
c9_repeats	0.000327948	0.000173778	1.88717	0.0603055	ahsa1	0.997152
c9_repeats	-0.000231678	0.000175049	-1.3235	0.186872	ahsg	0.997152
c9_repeats	-0.000144599	0.00016026	-0.902275	0.367673	ahsp	0.997152
c9_repeats	-0.000112831	0.000172785	-0.653013	0.51436	aida	0.997152
c9_repeats	0.000105981	0.000162279	0.653077	0.514244	aif1	0.997152
c9_repeats	-0.000170918	0.000179092	-0.954357	0.34084	aif1l	0.997152
c9_repeats	0.000151047	0.000167366	0.902496	0.367556	aifm1	0.997152
c9_repeats	1.63322e-05	0.000162762	0.100344	0.92014	ak1	0.997152
c9_repeats	0.000177637	0.000174265	1.01935	0.30901	ak2	0.997152
c9_repeats	7.64053e-05	0.000178191	0.428783	0.66845	akap12	0.997152
c9_repeats	7.01117e-05	0.00016385	0.427903	0.669052	akr1b1	0.997152
c9_repeats	-0.000454032	0.000170792	-2.65839	0.00836854	akr1b10	0.997152
c9_repeats	7.48777e-05	0.000163802	0.457124	0.647924	akr1c4	0.997152
c9_repeats	0.000104207	0.000176294	0.591095	0.555018	akr7l	0.997152
c9_repeats	0.000279694	0.000165864	1.68628	0.0928324	akt1s1	0.997152
c9_repeats	0.000153847	0.000176253	0.872874	0.383563	akt2	0.997152
c9_repeats	-2.58062e-05	0.000163448	-0.157886	0.874661	akt3	0.997152
c9_repeats	-5.61313e-05	0.000145643	-0.385402	0.700213	alcam	0.997152
c9_repeats	0.000177196	0.000158987	1.11453	0.265986	aldh1a1	0.997152
c9_repeats	-0.00011401	0.000174472	-0.653456	0.514068	aldh2	0.997152
c9_repeats	0.000105001	0.000154651	0.678955	0.49771	aldh3a1	0.997152
c9_repeats	0.000271663	0.000169862	1.59931	0.111004	aldh5a1	0.997152
c9_repeats	0.000283433	0.000171809	1.6497	0.100276	alms1	0.997152
c9_repeats	-0.000389599	0.000174111	-2.23765	0.0261697	alpi	0.997152
c9_repeats	-0.000340294	0.00016471	-2.06602	0.0397238	alpp	0.997152
c9_repeats	-0.000320133	0.00016277	-1.96678	0.0501614	ambn	0.997152
c9_repeats	-1.24028e-05	0.000149615	-0.0828982	0.93399	ambp	0.997152
c9_repeats	3.12258e-05	0.000176479	0.176937	0.8597	amdhd2	0.997152
c9_repeats	0.000109994	0.000164945	0.666853	0.505403	amfr	0.997152
c9_repeats	-0.000118854	0.000175413	-0.677568	0.498685	amigo1	0.997152
c9_repeats	7.51798e-05	0.00016401	0.458387	0.647022	amigo2	0.997152
c9_repeats	-7.80406e-05	0.000164151	-0.475419	0.634846	amn	0.997152
c9_repeats	0.000107658	0.00016333	0.65914	0.510413	amot	0.997152
c9_repeats	5.74232e-05	0.000175568	0.32707	0.743891	amotl2	0.997152
c9_repeats	7.0522e-05	0.000175895	0.400933	0.688807	ampd3	0.997152
c9_repeats	3.13526e-05	0.000178047	0.176092	0.860374	amy1a_amy1b_amy1c	0.997152
c9_repeats	0.000213345	0.000164566	1.29641	0.195894	amy2a	0.997152
c9_repeats	0.000253657	0.000169781	1.49402	0.13632	amy2b	0.997152
c9_repeats	0.000150301	0.000154366	0.973666	0.33102	ang	0.997152
c9_repeats	0.000148662	0.000163612	0.908627	0.364304	angpt1	0.997152
c9_repeats	-0.000147918	0.000162589	-0.909768	0.3637	angpt2	0.997152
c9_repeats	-6.72451e-05	0.000157911	-0.42584	0.670546	angptl1	0.997152
c9_repeats	-0.000101594	0.000160194	-0.634196	0.526448	angptl2	0.997152
c9_repeats	0.000307276	0.000149575	2.05433	0.0408247	angptl3	0.997152
c9_repeats	3.14582e-05	0.000161358	0.19496	0.845559	angptl4	0.997152
c9_repeats	-0.00014948	0.00015915	-0.93924	0.348389	angptl7	0.997152
c9_repeats	-1.24594e-05	0.00017698	-0.0704004	0.943934	ank2	0.997152
c9_repeats	0.000330266	0.000179177	1.84324	0.0665373	ankmy2	0.997152
c9_repeats	-0.000115267	0.000175565	-0.656551	0.512107	ankra2	0.997152
c9_repeats	8.37236e-05	0.00016461	0.508618	0.611422	ankrd54	0.997152
c9_repeats	1.84738e-05	0.000181502	0.101783	0.919012	anp32c	0.997152
c9_repeats	5.81596e-05	0.000159523	0.364583	0.715682	anpep	0.997152
c9_repeats	0.000203688	0.000176461	1.1543	0.24949	anxa1	0.997152
c9_repeats	-7.88669e-05	0.000164286	-0.48006	0.631552	anxa10	0.997152
c9_repeats	0.000142591	0.00016431	0.867819	0.386213	anxa11	0.997152
c9_repeats	-0.000109929	0.000179616	-0.612019	0.541095	anxa2	0.997152
c9_repeats	0.000276233	0.000161531	1.71009	0.0883072	anxa3	0.997152
c9_repeats	6.29119e-05	0.000164964	0.381369	0.703212	anxa4	0.997152
c9_repeats	0.000208211	0.000163098	1.2766	0.202778	anxa5	0.997152
c9_repeats	-0.00013356	0.000162201	-0.823428	0.410941	aoc1	0.997152
c9_repeats	0.000137567	0.000157101	0.875661	0.381922	aoc3	0.997152
c9_repeats	0.000237487	0.000171593	1.38402	0.167598	ap1g2	0.997152
c9_repeats	0.000239162	0.000174913	1.36732	0.172779	ap2b1	0.997152
c9_repeats	7.35985e-05	0.000174458	0.42187	0.673483	ap3b1	0.997152
c9_repeats	4.75793e-05	0.000175365	0.271316	0.78637	ap3s2	0.997152
c9_repeats	0.000105857	0.000165671	0.638956	0.523361	apbb1ip	0.997152
c9_repeats	6.24104e-05	0.000159854	0.39042	0.696561	apcs	0.997152
c9_repeats	9.69157e-05	0.000161235	0.601082	0.548255	apex1	0.997152
c9_repeats	-0.000184066	0.000157808	-1.16639	0.24441	aplp1	0.997152
c9_repeats	-0.000222103	0.000172226	-1.2896	0.198376	apoa1	0.997152
c9_repeats	-0.000145629	0.000167545	-0.869191	0.385573	apoa2	0.997152
c9_repeats	-0.000273582	0.000176303	-1.55178	0.121975	apoa4	0.997152
c9_repeats	0.000136422	0.000176924	0.771076	0.441387	apob	0.997152
c9_repeats	-7.31083e-05	0.000175988	-0.415416	0.678199	apobr	0.997152
c9_repeats	-1.16437e-05	0.000173131	-0.0672535	0.946433	apoc1	0.997152
c9_repeats	-9.96624e-05	0.000178824	-0.557321	0.577817	apod	0.997152
c9_repeats	-8.90896e-05	0.000175884	-0.506526	0.612932	apoe	0.997152
c9_repeats	-5.88681e-05	0.000171314	-0.343627	0.731414	apof	0.997152
c9_repeats	-0.000366309	0.000163755	-2.23694	0.026061	apoh	0.997152
c9_repeats	0.000128634	0.000173041	0.743374	0.457951	apol1	0.997152
c9_repeats	0.000129368	0.000159115	0.81305	0.416843	apom	0.997152
c9_repeats	0.000113132	0.000164424	0.688051	0.491981	app	0.997152
c9_repeats	0.000209612	0.000175663	1.19326	0.233898	appl2	0.997152
c9_repeats	0.000258054	0.000162997	1.58318	0.114493	aprt	0.997152
c9_repeats	0.000267718	0.000173572	1.54241	0.124255	araf	0.997152
c9_repeats	-0.000104916	0.000166281	-0.630957	0.528571	areg	0.997152
c9_repeats	-7.86564e-06	0.000174813	-0.0449946	0.964148	arf6	0.997152
c9_repeats	0.00014047	0.000174613	0.804467	0.421886	arfip1	0.997152
c9_repeats	8.30463e-05	0.000162374	0.511451	0.609427	arg1	0.997152
c9_repeats	-6.76651e-05	0.000177306	-0.381629	0.703063	arg2	0.997152
c9_repeats	0.000233915	0.000164427	1.42261	0.155967	arhgap1	0.997152
c9_repeats	0.00040322	0.0001612	2.50136	0.0129448	arhgap25	0.997152
c9_repeats	0.000247048	0.00017001	1.45314	0.147454	arhgap30	0.997152
c9_repeats	8.42414e-05	0.000176378	0.477617	0.63334	arhgap45	0.997152
c9_repeats	7.33243e-05	0.000177321	0.413511	0.679606	arhgap5	0.997152
c9_repeats	6.32916e-05	0.000173574	0.364637	0.715687	arhgef1	0.997152
c9_repeats	0.000114535	0.000174097	0.657877	0.511218	arhgef10	0.997152
c9_repeats	8.65042e-05	0.000164369	0.52628	0.599097	arhgef12	0.997152
c9_repeats	0.000242363	0.000173057	1.40048	0.162634	arhgef5	0.997152
c9_repeats	4.82497e-05	0.000177822	0.271338	0.78636	arid3a	0.997152
c9_repeats	0.000365138	0.000164627	2.21797	0.0273425	arid4b	0.997152
c9_repeats	0.00012406	0.000178137	0.696434	0.486834	arl13b	0.997152
c9_repeats	2.63424e-05	0.000177992	0.147997	0.88247	arl2bp	0.997152
c9_repeats	-2.86095e-05	0.000174545	-0.163909	0.869938	armcx2	0.997152
c9_repeats	-0.000146485	0.000162428	-0.901846	0.367887	arnt	0.997152
c9_repeats	0.00024417	0.000175078	1.39463	0.164421	arntl	0.997152
c9_repeats	-0.000133087	0.000164487	-0.809104	0.419128	arsa	0.997152
c9_repeats	0.000308629	0.000163131	1.8919	0.0595106	arsb	0.997152
c9_repeats	-5.79127e-05	0.000153518	-0.377237	0.706267	art3	0.997152
c9_repeats	0.000164047	0.000176584	0.929004	0.353801	art5	0.997152
c9_repeats	0.000351635	0.000163635	2.14891	0.0324695	artn	0.997152
c9_repeats	5.9346e-05	0.000170308	0.348463	0.727785	asah1	0.997152
c9_repeats	0.000119549	0.00015776	0.757791	0.449202	asah2	0.997152
c9_repeats	-0.000202695	0.000158539	-1.27852	0.202106	asgr1	0.997152
c9_repeats	-8.24052e-05	0.000174177	-0.473112	0.636545	asgr2	0.997152
c9_repeats	-0.000123674	0.000167745	-0.737274	0.461642	aspn	0.997152
c9_repeats	2.23702e-05	0.000172652	0.129569	0.897011	aspscr1	0.997152
c9_repeats	0.000126756	0.000177789	0.712959	0.476547	asrgl1	0.997152
c9_repeats	-8.62682e-05	0.000167245	-0.515819	0.606458	ass1	0.997152
c9_repeats	-1.78379e-05	0.000166251	-0.107295	0.91463	atf2	0.997152
c9_repeats	7.48004e-05	0.000179461	0.416805	0.677198	atf4	0.997152
c9_repeats	8.3375e-05	0.000175113	0.47612	0.634404	atg16l1	0.997152
c9_repeats	0.000143211	0.000162894	0.879166	0.380068	atg4a	0.997152
c9_repeats	0.000135681	0.000165425	0.820194	0.412786	atox1	0.997152
c9_repeats	-0.000143842	0.00017676	-0.813772	0.416586	atp1b1	0.997152
c9_repeats	-9.35802e-05	0.000176836	-0.529191	0.597164	atp1b2	0.997152
c9_repeats	0.000118276	0.000175476	0.674026	0.500946	atp1b3	0.997152
c9_repeats	7.00578e-05	0.000179633	0.390006	0.696882	atp1b4	0.997152
c9_repeats	9.31357e-05	0.000177814	0.523781	0.600916	atp2b4	0.997152
c9_repeats	4.84472e-05	0.000173404	0.279389	0.780188	atp5f1d	0.997152
c9_repeats	8.38564e-05	0.000163381	0.513258	0.608156	atp5if1	0.997152
c9_repeats	0.000122665	0.000164161	0.747222	0.455544	atp5po	0.997152
c9_repeats	0.000140875	0.000164231	0.857788	0.391746	atp6ap2	0.997152
c9_repeats	0.000148451	0.000165608	0.8964	0.370791	atp6v1d	0.997152
c9_repeats	0.000296819	0.000162878	1.82234	0.0694515	atp6v1f	0.997152
c9_repeats	0.000120785	0.000177272	0.681354	0.496288	atp6v1g1	0.997152
c9_repeats	-0.000212935	0.000176643	-1.20545	0.22922	atp6v1g2	0.997152
c9_repeats	-0.000100493	0.000172769	-0.581659	0.56132	atraid	0.997152
c9_repeats	-8.25882e-05	0.00017226	-0.479441	0.632043	atrn	0.997152
c9_repeats	-2.38412e-06	0.000166453	-0.0143231	0.988582	atxn10	0.997152
c9_repeats	0.000460266	0.000175537	2.62205	0.0092877	atxn2	0.997152
c9_repeats	0.000152794	0.000175503	0.870605	0.384798	atxn2l	0.997152
c9_repeats	7.78694e-05	0.00017244	0.451575	0.651962	atxn3	0.997152
c9_repeats	6.46373e-05	0.000163918	0.394327	0.69363	axin1	0.997152
c9_repeats	0.000160434	0.000163165	0.983266	0.326277	axl	0.997152
c9_repeats	0.000198849	0.000171842	1.15717	0.248301	azi2	0.997152
c9_repeats	-0.000127107	0.00016661	-0.762905	0.446149	azu1	0.997152
c9_repeats	-7.06427e-05	0.000166428	-0.424465	0.67159	b2m	0.997152
c9_repeats	-8.24802e-05	0.000178387	-0.462367	0.644239	b3gat3	0.997152
c9_repeats	-0.000238066	0.000171713	-1.38642	0.166873	b3gnt7	0.997152
c9_repeats	0.000154963	0.000159358	0.97242	0.331641	b4galt1	0.997152
c9_repeats	0.000264723	0.000159422	1.66052	0.0979056	b4gat1	0.997152
c9_repeats	0.000158073	0.000179751	0.879398	0.380072	babam1	0.997152
c9_repeats	0.000123724	0.000163133	0.758422	0.448817	bach1	0.997152
c9_repeats	-4.0684e-05	0.000162968	-0.249645	0.803042	bag3	0.997152
c9_repeats	0.000188262	0.000178815	1.05283	0.293485	bag4	0.997152
c9_repeats	-1.44992e-06	0.000163386	-0.00887421	0.992926	bag6	0.997152
c9_repeats	4.47309e-05	0.00016005	0.279481	0.780083	baiap2	0.997152
c9_repeats	0.000141062	0.000162702	0.866998	0.386688	bambi	0.997152
c9_repeats	5.13563e-05	0.000163794	0.313543	0.754094	bank1	0.997152
c9_repeats	8.33242e-05	0.000170842	0.487727	0.626166	bap18	0.997152
c9_repeats	0.00019906	0.000172823	1.15181	0.25052	batf	0.997152
c9_repeats	0.000190918	0.000166185	1.14883	0.251588	bax	0.997152
c9_repeats	7.08306e-05	0.000162768	0.435164	0.663772	bcam	0.997152
c9_repeats	-5.82509e-05	0.000158907	-0.366572	0.71421	bcan	0.997152
c9_repeats	-0.000234434	0.000173311	-1.35268	0.17737	bcat1	0.997152
c9_repeats	0.000103113	0.000175741	0.586733	0.557923	bcat2	0.997152
c9_repeats	6.21e-05	0.00017499	0.354878	0.722988	bche	0.997152
c9_repeats	7.39525e-05	0.00017077	0.433054	0.665349	bcl2	0.997152
c9_repeats	3.76241e-05	0.000175455	0.214438	0.830379	bcl2l1	0.997152
c9_repeats	-2.98324e-05	0.000160038	-0.186408	0.852256	bcl2l11	0.997152
c9_repeats	-9.56647e-05	0.000180322	-0.530521	0.596245	bcl2l15	0.997152
c9_repeats	2.53607e-05	0.000176464	0.143716	0.885847	bcl7a	0.997152
c9_repeats	0.00033425	0.000173914	1.92193	0.0557605	bcl7b	0.997152
c9_repeats	7.75841e-05	0.000164067	0.472881	0.636655	bcr	0.997152
c9_repeats	0.000132686	0.000172078	0.771078	0.441383	bdnf	0.997152
c9_repeats	0.000285947	0.000177055	1.61502	0.107588	becn1	0.997152
c9_repeats	-3.55596e-05	0.000180295	-0.19723	0.843817	bex3	0.997152
c9_repeats	0.000136458	0.000170944	0.798259	0.425472	bglap	0.997152
c9_repeats	1.16781e-05	0.000160484	0.072768	0.942043	bgn	0.997152
c9_repeats	-3.21185e-05	0.000178581	-0.179854	0.857416	bhlhe40	0.997152
c9_repeats	-0.000214979	0.000178664	-1.20326	0.230067	bhmt2	0.997152
c9_repeats	0.000139368	0.000164536	0.847037	0.397676	bid	0.997152
c9_repeats	6.58547e-05	0.000164264	0.400907	0.688788	bin2	0.997152
c9_repeats	0.000117848	0.000164572	0.71609	0.474534	birc2	0.997152
c9_repeats	-0.000148555	0.000161929	-0.917405	0.35967	blmh	0.997152
c9_repeats	-0.000247068	0.000177861	-1.38911	0.166098	blnk	0.997152
c9_repeats	8.76071e-05	0.00017578	0.498391	0.618655	bloc1s2	0.997152
c9_repeats	0.000176192	0.0001728	1.01963	0.308878	bloc1s3	0.997152
c9_repeats	0.000171209	0.000164708	1.03947	0.299463	blvrb	0.997152
c9_repeats	-7.53338e-05	0.00017049	-0.441867	0.658967	bmp10	0.997152
c9_repeats	-2.26356e-05	0.000160614	-0.140932	0.888024	bmp4	0.997152
c9_repeats	-0.00015278	0.000164506	-0.928717	0.353808	bmp6	0.997152
c9_repeats	0.000132602	0.000174896	0.758177	0.449059	bmper	0.997152
c9_repeats	-0.000248124	0.000176014	-1.40968	0.159866	bnip2	0.997152
c9_repeats	8.36554e-05	0.000179137	0.466991	0.640934	bnip3l	0.997152
c9_repeats	1.63228e-06	0.000161041	0.0101358	0.99192	boc	0.997152
c9_repeats	1.41364e-05	0.00017692	0.0799025	0.93638	bola1	0.997152
c9_repeats	0.000121689	0.00017779	0.684455	0.494332	bola2_bola2b	0.997152
c9_repeats	-2.40744e-05	0.000181342	-0.132757	0.894498	bpifa2	0.997152
c9_repeats	-0.000247611	0.000160217	-1.54547	0.123315	bpifb1	0.997152
c9_repeats	-0.000117465	0.000170703	-0.688122	0.492009	bpifb2	0.997152
c9_repeats	0.000131508	0.000175543	0.749146	0.454474	brap	0.997152
c9_repeats	7.71877e-05	0.000172626	0.447138	0.655167	brd1	0.997152
c9_repeats	-0.000161355	0.0001775	-0.909043	0.364221	brd2	0.997152
c9_repeats	0.000101012	0.000174824	0.577793	0.563948	brd3	0.997152
c9_repeats	-3.68787e-05	0.000178433	-0.206681	0.836435	brdt	0.997152
c9_repeats	-4.22085e-05	0.000166109	-0.254101	0.7996	brk1	0.997152
c9_repeats	4.89837e-05	0.000176667	0.277265	0.78181	brme1	0.997152
c9_repeats	5.0561e-05	0.000176372	0.286673	0.774598	brsk2	0.997152
c9_repeats	-0.000142914	0.000157859	-0.905327	0.366041	bsg	0.997152
c9_repeats	0.000243935	0.0001789	1.36353	0.17401	bsnd	0.997152
c9_repeats	5.50959e-05	0.000163106	0.337792	0.735762	bst1	0.997152
c9_repeats	0.000218362	0.00015921	1.37153	0.171259	bst2	0.997152
c9_repeats	0.000113329	0.000163882	0.691528	0.489809	btc	0.997152
c9_repeats	-3.32024e-05	0.000175992	-0.188659	0.850513	btd	0.997152
c9_repeats	-0.000283145	0.000178266	-1.58833	0.113545	btla	0.997152
c9_repeats	-1.1379e-05	0.00017671	-0.0643935	0.948709	btn1a1	0.997152
c9_repeats	-9.01801e-05	0.000160095	-0.563292	0.573665	btn2a1	0.997152
c9_repeats	-7.01393e-05	0.000162112	-0.432661	0.665584	btn3a2	0.997152
c9_repeats	-0.000108397	0.000177804	-0.609642	0.542683	btnl10	0.997152
c9_repeats	0.00025476	0.000161332	1.57911	0.115417	c19orf12	0.997152
c9_repeats	5.64062e-05	0.00017535	0.321679	0.747977	c1galt1c1	0.997152
c9_repeats	6.96418e-05	0.000162924	0.42745	0.669368	c1qa	0.997152
c9_repeats	3.96637e-05	0.00017474	0.226987	0.820618	c1qbp	0.997152
c9_repeats	0.00018101	0.000172441	1.04969	0.294924	c1ql2	0.997152
c9_repeats	5.54044e-05	0.000162815	0.34029	0.733879	c1qtnf1	0.997152
c9_repeats	-0.000181087	0.000177143	-1.02226	0.307644	c1qtnf5	0.997152
c9_repeats	6.78694e-05	0.000175582	0.386539	0.699424	c1qtnf6	0.997152
c9_repeats	0.000378174	0.000175671	2.15274	0.0323042	c1qtnf9	0.997152
c9_repeats	-9.52907e-05	0.000177149	-0.537914	0.591113	c1r	0.997152
c9_repeats	-0.000113928	0.000173927	-0.655031	0.51305	c1rl	0.997152
c9_repeats	0.00011954	0.000176364	0.677805	0.49852	c1s	0.997152
c9_repeats	-2.40333e-05	0.000163171	-0.147289	0.883004	c2	0.997152
c9_repeats	0.000175644	0.000165898	1.05875	0.290611	c2cd2l	0.997152
c9_repeats	-0.000164292	0.000174999	-0.938813	0.348751	c2orf69	0.997152
c9_repeats	-0.000116642	0.00018205	-0.640715	0.522324	c3	0.997152
c9_repeats	2.19383e-05	0.000159761	0.137319	0.890875	c4bpb	0.997152
c9_repeats	-0.000144795	0.000175733	-0.823949	0.410751	c5	0.997152
c9_repeats	-0.000362841	0.000170507	-2.12801	0.0343393	c7	0.997152
c9_repeats	-7.40014e-06	0.000172756	-0.0428359	0.965866	c7orf50	0.997152
c9_repeats	-0.00013753	0.000169524	-0.811273	0.417977	c8b	0.997152
c9_repeats	9.64478e-05	0.000171482	0.562438	0.57432	c9	0.997152
c9_repeats	4.95798e-05	0.000176154	0.281457	0.778593	c9orf40	0.997152
c9_repeats	5.99456e-05	0.000161931	0.370193	0.711513	ca1	0.997152
c9_repeats	6.77671e-05	0.000161406	0.419856	0.674914	ca11	0.997152
c9_repeats	-6.70883e-05	0.000166366	-0.403256	0.68706	ca12	0.997152
c9_repeats	4.05392e-06	0.000168523	0.0240556	0.980825	ca13	0.997152
c9_repeats	0.000238435	0.000157138	1.51736	0.130266	ca14	0.997152
c9_repeats	0.000133624	0.000163814	0.81571	0.415349	ca2	0.997152
c9_repeats	0.000229812	0.000157596	1.45824	0.145825	ca3	0.997152
c9_repeats	-0.000138595	0.000161418	-0.858611	0.391243	ca4	0.997152
c9_repeats	0.000159326	0.000153122	1.04052	0.298967	ca5a	0.997152
c9_repeats	-1.70091e-05	0.000152902	-0.111242	0.911503	ca6	0.997152
c9_repeats	0.000372472	0.000172657	2.15729	0.0319477	ca7	0.997152
c9_repeats	7.24908e-05	0.000178024	0.407197	0.684229	ca8	0.997152
c9_repeats	0.000183654	0.000159379	1.15231	0.250143	ca9	0.997152
c9_repeats	7.95668e-05	0.000174884	0.454969	0.649535	cabp2	0.997152
c9_repeats	0.000195859	0.000177018	1.10644	0.269623	cacna1c	0.997152
c9_repeats	-1.47864e-05	0.000175654	-0.0841789	0.932985	cacna1h	0.997152
c9_repeats	0.000188509	0.000176857	1.06588	0.287525	cacnb1	0.997152
c9_repeats	0.000122387	0.00017391	0.703736	0.482247	cacnb3	0.997152
c9_repeats	0.00010681	0.000177399	0.602089	0.547663	cacybp	0.997152
c9_repeats	-0.00018969	0.00017347	-1.09351	0.275246	cadps	0.997152
c9_repeats	0.000317217	0.000160438	1.97719	0.0489772	calb1	0.997152
c9_repeats	-3.532e-05	0.000158388	-0.222996	0.823698	calb2	0.997152
c9_repeats	0.000123363	0.000138723	0.889279	0.374606	calca	0.997152
c9_repeats	0.000106709	0.00017286	0.617314	0.537583	calcb	0.997152
c9_repeats	9.1479e-05	0.000162091	0.564369	0.57294	calcoco1	0.997152
c9_repeats	0.000121504	0.000178019	0.682531	0.495546	calcoco2	0.997152
c9_repeats	-0.000176072	0.000176945	-0.995068	0.32071	caly	0.997152
c9_repeats	0.000181064	0.000163259	1.10906	0.268358	camkk1	0.997152
c9_repeats	-7.06723e-05	0.000175152	-0.403492	0.686938	camlg	0.997152
c9_repeats	0.000228811	0.000172772	1.32435	0.186587	camsap1	0.997152
c9_repeats	7.45368e-05	0.000162704	0.458114	0.647215	cant1	0.997152
c9_repeats	-1.76568e-05	0.000160161	-0.110244	0.912294	capg	0.997152
c9_repeats	-5.7241e-05	0.000177575	-0.322348	0.74746	capn3	0.997152
c9_repeats	0.000214737	0.000173271	1.23932	0.216377	caps	0.997152
c9_repeats	0.000160215	0.000165723	0.966764	0.334479	carhsp1	0.997152
c9_repeats	2.13625e-05	0.000173502	0.123125	0.902109	casc3	0.997152
c9_repeats	7.26135e-05	0.000163093	0.445228	0.656492	casp1	0.997152
c9_repeats	0.000358078	0.000164566	2.1759	0.0303816	casp10	0.997152
c9_repeats	6.27349e-05	0.000162736	0.385501	0.70015	casp2	0.997152
c9_repeats	6.2966e-05	0.000164075	0.383763	0.701427	casp3	0.997152
c9_repeats	1.55764e-05	0.000173757	0.0896444	0.928642	casp4	0.997152
c9_repeats	2.36971e-05	0.000175511	0.135018	0.892705	casp7	0.997152
c9_repeats	0.000173042	0.000161297	1.07281	0.284249	casp8	0.997152
c9_repeats	0.000314285	0.00017836	1.76208	0.0793389	casp9	0.997152
c9_repeats	-5.00061e-05	0.000178407	-0.280293	0.779496	casq2	0.997152
c9_repeats	0.000134262	0.000176005	0.762831	0.446298	cat	0.997152
c9_repeats	-0.00015642	0.000163557	-0.956364	0.339685	cblif	0.997152
c9_repeats	3.71427e-05	0.000176276	0.210708	0.833291	cbln1	0.997152
c9_repeats	0.000317678	0.000161948	1.96161	0.0507647	cbln4	0.997152
c9_repeats	-8.73324e-05	0.000173177	-0.504297	0.614504	cbs	0.997152
c9_repeats	-0.000155019	0.000174614	-0.887782	0.37555	cbx2	0.997152
c9_repeats	0.000111454	0.000162626	0.685338	0.493688	cc2d1a	0.997152
c9_repeats	0.000243438	0.000172778	1.40896	0.160074	ccar2	0.997152
c9_repeats	5.03844e-05	0.000174533	0.28868	0.773067	ccdc134	0.997152
c9_repeats	-0.000331493	0.000174533	-1.89931	0.058698	ccdc28a	0.997152
c9_repeats	0.000372408	0.000173669	2.14435	0.0329616	ccdc50	0.997152
c9_repeats	-0.000117174	0.000150803	-0.777003	0.437788	ccdc80	0.997152
c9_repeats	0.000211732	0.000174932	1.21037	0.227299	ccer2	0.997152
c9_repeats	-4.1152e-05	0.000156002	-0.263792	0.792127	ccl11	0.997152
c9_repeats	0.000166397	0.000159846	1.04098	0.29875	ccl13	0.997152
c9_repeats	0.000168752	0.000163349	1.03308	0.302413	ccl14	0.997152
c9_repeats	8.26769e-06	0.000161107	0.051318	0.959106	ccl15	0.997152
c9_repeats	-0.000158343	0.00015575	-1.01665	0.310143	ccl16	0.997152
c9_repeats	-0.000110779	0.000162739	-0.680717	0.496586	ccl17	0.997152
c9_repeats	9.99586e-05	0.000158581	0.630333	0.528968	ccl18	0.997152
c9_repeats	-8.52309e-05	0.000161802	-0.526759	0.59876	ccl19	0.997152
c9_repeats	0.000328386	0.000158683	2.06944	0.0394058	ccl2	0.997152
c9_repeats	8.21166e-05	0.000162696	0.504724	0.614135	ccl20	0.997152
c9_repeats	0.000168142	0.000161488	1.04121	0.298634	ccl21	0.997152
c9_repeats	2.72051e-05	0.000164203	0.16568	0.868523	ccl22	0.997152
c9_repeats	1.20267e-05	0.0001613	0.0745611	0.940615	ccl23	0.997152
c9_repeats	-0.000265934	0.000161424	-1.64742	0.10054	ccl24	0.997152
c9_repeats	-0.000103896	0.000158909	-0.653812	0.513749	ccl25	0.997152
c9_repeats	6.48809e-05	0.000164383	0.394694	0.69336	ccl26	0.997152
c9_repeats	5.58887e-06	0.000160516	0.0348181	0.972249	ccl27	0.997152
c9_repeats	9.86685e-05	0.00016107	0.61258	0.540636	ccl28	0.997152
c9_repeats	0.000129467	0.000161696	0.800683	0.423973	ccl3	0.997152
c9_repeats	0.000161866	0.000161735	1.00081	0.317739	ccl4	0.997152
c9_repeats	0.000220196	0.000161295	1.36517	0.173232	ccl5	0.997152
c9_repeats	6.73667e-05	0.000157837	0.426812	0.669834	ccl7	0.997152
c9_repeats	0.000281299	0.000158197	1.77815	0.0764303	ccl8	0.997152
c9_repeats	-0.000113121	0.000162831	-0.694713	0.487799	ccn1	0.997152
c9_repeats	1.36697e-05	0.00016379	0.0834586	0.933544	ccn2	0.997152
c9_repeats	6.70609e-05	0.000152399	0.440035	0.66023	ccn3	0.997152
c9_repeats	0.000127589	0.000161184	0.791575	0.429255	ccn4	0.997152
c9_repeats	0.00011102	0.000157988	0.702707	0.48281	ccn5	0.997152
c9_repeats	-2.86014e-05	0.000175482	-0.162988	0.870661	ccnd2	0.997152
c9_repeats	-6.53158e-05	0.000180195	-0.362473	0.71732	ccne1	0.997152
c9_repeats	0.000203012	0.000162734	1.24751	0.213236	ccs	0.997152
c9_repeats	0.000205276	0.000162781	1.26106	0.20834	cct5	0.997152
c9_repeats	-0.000116952	0.000173409	-0.674426	0.500664	cd101	0.997152
c9_repeats	0.000166931	0.000163661	1.01998	0.3086	cd109	0.997152
c9_repeats	-0.000145032	0.000161876	-0.895941	0.371035	cd14	0.997152
c9_repeats	0.000116165	0.000163104	0.712213	0.476903	cd160	0.997152
c9_repeats	-0.00021217	0.000153487	-1.38233	0.167908	cd163	0.997152
c9_repeats	0.000370863	0.000163409	2.26953	0.0239805	cd164	0.997152
c9_repeats	-4.82526e-05	0.000176414	-0.273519	0.784685	cd164l2	0.997152
c9_repeats	0.0001577	0.000164032	0.961401	0.337165	cd177	0.997152
c9_repeats	-0.000106449	0.000155844	-0.683047	0.495128	cd1c	0.997152
c9_repeats	-5.84466e-05	0.000178063	-0.328236	0.743021	cd2	0.997152
c9_repeats	4.09717e-05	0.00015981	0.256378	0.797841	cd200	0.997152
c9_repeats	-8.59711e-05	0.000161906	-0.530994	0.595832	cd200r1	0.997152
c9_repeats	-0.000246262	0.000168788	-1.459	0.145697	cd207	0.997152
c9_repeats	0.000366859	0.000158836	2.30967	0.0215921	cd209	0.997152
c9_repeats	-0.000247758	0.000162202	-1.52746	0.127732	cd22	0.997152
c9_repeats	0.000194013	0.000178313	1.08805	0.277675	cd226	0.997152
c9_repeats	-6.31167e-06	0.000163092	-0.0387	0.969156	cd244	0.997152
c9_repeats	-4.31427e-05	0.000167842	-0.257044	0.797354	cd248	0.997152
c9_repeats	-1.63949e-05	0.0001584	-0.103503	0.917636	cd27	0.997152
c9_repeats	-0.000145383	0.000162374	-0.895355	0.371353	cd274	0.997152
c9_repeats	1.19596e-06	0.000156679	0.00763318	0.993915	cd276	0.997152
c9_repeats	-0.00030204	0.000159099	-1.89844	0.0586695	cd28	0.997152
c9_repeats	5.32554e-05	0.000164015	0.324698	0.745643	cd2ap	0.997152
c9_repeats	-5.36309e-05	0.000173773	-0.308626	0.757863	cd300a	0.997152
c9_repeats	-0.000138579	0.000160221	-0.864923	0.387789	cd300c	0.997152
c9_repeats	-0.000276506	0.000158268	-1.74707	0.0816832	cd300e	0.997152
c9_repeats	0.000117597	0.000158633	0.741318	0.459101	cd300lf	0.997152
c9_repeats	-6.26578e-05	0.00015879	-0.394595	0.693435	cd302	0.997152
c9_repeats	-9.27593e-05	0.000164105	-0.565244	0.57235	cd33	0.997152
c9_repeats	0.000285456	0.000165831	1.72137	0.0862463	cd34	0.997152
c9_repeats	-9.50779e-05	0.000177615	-0.535304	0.592939	cd36	0.997152
c9_repeats	-4.092e-06	0.000131231	-0.0311816	0.975146	cd38	0.997152
c9_repeats	4.8117e-05	0.000176554	0.272534	0.785441	cd3d	0.997152
c9_repeats	-2.67363e-05	0.000174658	-0.153078	0.878462	cd3e	0.997152
c9_repeats	-0.000193691	0.000178735	-1.08368	0.279604	cd3g	0.997152
c9_repeats	-0.000193406	0.000159085	-1.21574	0.225076	cd4	0.997152
c9_repeats	7.05865e-05	0.000161723	0.436465	0.66282	cd40	0.997152
c9_repeats	7.9479e-05	0.000164108	0.484309	0.628531	cd40lg	0.997152
c9_repeats	8.18024e-05	0.000163235	0.501132	0.616652	cd46	0.997152
c9_repeats	-0.000154248	0.000158806	-0.971303	0.332196	cd48	0.997152
c9_repeats	0.000132998	0.00015878	0.837624	0.402934	cd5	0.997152
c9_repeats	3.32602e-05	0.000159093	0.209061	0.834547	cd55	0.997152
c9_repeats	7.99339e-05	0.000161839	0.49391	0.621739	cd58	0.997152
c9_repeats	-0.000133691	0.000154622	-0.86463	0.387956	cd59	0.997152
c9_repeats	0.000254954	0.000176738	1.44255	0.150408	cd5l	0.997152
c9_repeats	-0.000279059	0.000160333	-1.7405	0.0828284	cd6	0.997152
c9_repeats	-3.74265e-05	0.000161881	-0.231198	0.817327	cd63	0.997152
c9_repeats	-2.7771e-05	0.000164898	-0.168413	0.866375	cd69	0.997152
c9_repeats	5.63109e-05	0.000178637	0.315226	0.752868	cd7	0.997152
c9_repeats	1.10974e-05	0.000155333	0.0714429	0.943095	cd70	0.997152
c9_repeats	-1.98462e-05	0.00017621	-0.112628	0.910416	cd72	0.997152
c9_repeats	0.00014343	0.000153154	0.936509	0.349782	cd74	0.997152
c9_repeats	-4.23876e-05	0.000159142	-0.266351	0.790157	cd79b	0.997152
c9_repeats	-5.26672e-05	0.000167388	-0.314642	0.753294	cd80	0.997152
c9_repeats	0.000225102	0.000174513	1.28989	0.198297	cd82	0.997152
c9_repeats	0.000157748	0.000160194	0.984729	0.325581	cd83	0.997152
c9_repeats	0.000233877	0.000162896	1.43575	0.152156	cd84	0.997152
c9_repeats	-0.000279115	0.00017181	-1.62455	0.105518	cd86	0.997152
c9_repeats	-0.000355665	0.000159689	-2.22723	0.0266913	cd8a	0.997152
c9_repeats	0.000101877	0.000165397	0.615955	0.538414	cd93	0.997152
c9_repeats	-6.17448e-05	0.000141996	-0.434834	0.664011	cd99	0.997152
c9_repeats	0.000173606	0.000164676	1.05423	0.292669	cd99l2	0.997152
c9_repeats	-0.000170375	0.000173766	-0.98049	0.327788	cda	0.997152
c9_repeats	-0.000177409	0.000175797	-1.00917	0.313857	cdan1	0.997152
c9_repeats	-6.80639e-05	0.000177304	-0.383883	0.70141	cdc123	0.997152
c9_repeats	-2.92945e-05	0.000177054	-0.165455	0.868727	cdc25a	0.997152
c9_repeats	0.00014456	0.000176454	0.819252	0.413423	cdc26	0.997152
c9_repeats	4.75024e-05	0.000159314	0.298169	0.765796	cdc27	0.997152
c9_repeats	0.000176959	0.000164135	1.07813	0.281881	cdc37	0.997152
c9_repeats	0.000111904	0.000174727	0.640448	0.522468	cdc42bpb	0.997152
c9_repeats	-3.13904e-05	0.000138781	-0.226187	0.821218	cdcp1	0.997152
c9_repeats	0.000114532	0.000163229	0.701663	0.483448	cdh1	0.997152
c9_repeats	-0.000142571	0.000139934	-1.01885	0.30912	cdh15	0.997152
c9_repeats	-0.000177316	0.000161668	-1.09679	0.273642	cdh17	0.997152
c9_repeats	-2.55484e-05	0.000151669	-0.168449	0.866347	cdh2	0.997152
c9_repeats	-0.000138749	0.000176026	-0.788232	0.431299	cdh23	0.997152
c9_repeats	0.000201744	0.000161427	1.24975	0.212387	cdh3	0.997152
c9_repeats	7.44608e-05	0.000176097	0.422839	0.672784	cdh4	0.997152
c9_repeats	9.56794e-05	0.000161855	0.591142	0.554872	cdh5	0.997152
c9_repeats	8.45265e-05	0.000160058	0.528098	0.597834	cdh6	0.997152
c9_repeats	0.000248531	0.000163996	1.51547	0.130757	cdhr1	0.997152
c9_repeats	-6.47728e-05	0.000134161	-0.482798	0.629607	cdhr2	0.997152
c9_repeats	-9.1806e-05	0.00016074	-0.571147	0.568341	cdhr5	0.997152
c9_repeats	7.45645e-05	0.000176403	0.422695	0.672901	cdk1	0.997152
c9_repeats	0.000264634	0.000171327	1.54462	0.123694	cdk5rap3	0.997152
c9_repeats	3.97964e-06	0.000172913	0.0230152	0.981657	cdkl5	0.997152
c9_repeats	0.000104139	0.0001664	0.625834	0.531921	cdkn1a	0.997152
c9_repeats	0.000126131	0.000167054	0.755033	0.450848	cdkn2d	0.997152
c9_repeats	0.000236577	0.000163014	1.45127	0.147797	cdnf	0.997152
c9_repeats	-7.81153e-05	0.000161457	-0.483816	0.628877	cdon	0.997152
c9_repeats	-3.72979e-05	0.000164951	-0.226114	0.821272	cdsn	0.997152
c9_repeats	0.000215288	0.000158734	1.35628	0.176085	ceacam1	0.997152
c9_repeats	-1.15436e-05	0.000169756	-0.0680011	0.945839	ceacam16	0.997152
c9_repeats	1.29884e-05	0.000175949	0.0738193	0.941214	ceacam18	0.997152
c9_repeats	0.000104321	0.000176031	0.592626	0.553967	ceacam19	0.997152
c9_repeats	3.82792e-05	0.000174786	0.219006	0.826826	ceacam20	0.997152
c9_repeats	0.000266651	0.000162317	1.64278	0.101517	ceacam21	0.997152
c9_repeats	9.54232e-05	0.000164428	0.580333	0.562158	ceacam3	0.997152
c9_repeats	3.90195e-05	0.000163443	0.238734	0.811489	ceacam5	0.997152
c9_repeats	-0.000188746	0.000168641	-1.11922	0.264111	ceacam6	0.997152
c9_repeats	-0.00023843	0.000161196	-1.47913	0.14019	ceacam8	0.997152
c9_repeats	-0.000212218	0.000179689	-1.18103	0.238769	cebpa	0.997152
c9_repeats	-0.000351992	0.000164519	-2.13952	0.0332282	cebpb	0.997152
c9_repeats	-2.45433e-05	0.000172328	-0.142423	0.88686	cela2a	0.997152
c9_repeats	9.30759e-05	0.000161657	0.575763	0.565208	cela3a	0.997152
c9_repeats	-2.13445e-05	0.000174954	-0.122	0.902997	celsr2	0.997152
c9_repeats	-0.000137784	0.000177479	-0.776338	0.438321	cemip2	0.997152
c9_repeats	-6.45917e-05	0.000175255	-0.368559	0.712775	cend1	0.997152
c9_repeats	0.000152081	0.000175262	0.867735	0.386382	cenpf	0.997152
c9_repeats	-0.000116144	0.000175232	-0.662799	0.508077	cenpj	0.997152
c9_repeats	-0.000150731	0.000175277	-0.859958	0.390674	cep112	0.997152
c9_repeats	8.29796e-05	0.000178827	0.464021	0.643059	cep152	0.997152
c9_repeats	0.000140516	0.000162352	0.865502	0.387479	cep164	0.997152
c9_repeats	0.000395301	0.000172364	2.29341	0.0226683	cep170	0.997152
c9_repeats	0.000341405	0.000162368	2.10267	0.0363908	cep20	0.997152
c9_repeats	-0.000131938	0.000175849	-0.750294	0.453792	cep290	0.997152
c9_repeats	0.000331297	0.000174116	1.90273	0.0582877	cep350	0.997152
c9_repeats	-6.46709e-05	0.000164337	-0.393527	0.694221	cep43	0.997152
c9_repeats	0.000122792	0.000162578	0.755282	0.450717	cep85	0.997152
c9_repeats	-8.70988e-06	0.000164719	-0.0528771	0.957867	cert	0.997152
c9_repeats	0.000147609	0.000161354	0.914815	0.361028	ces1	0.997152
c9_repeats	-0.000266809	0.000159509	-1.67269	0.095478	ces2	0.997152
c9_repeats	4.65661e-05	0.000159466	0.292014	0.770487	ces3	0.997152
c9_repeats	5.09348e-05	0.000166637	0.305663	0.760083	cetn2	0.997152
c9_repeats	4.27395e-05	0.000174701	0.244644	0.806933	cetn3	0.997152
c9_repeats	0.000127122	0.000178414	0.712512	0.476832	cfb	0.997152
c9_repeats	5.04274e-05	0.000163746	0.307961	0.758341	cfc1	0.997152
c9_repeats	-0.000152023	0.000173354	-0.876952	0.381351	cfd	0.997152
c9_repeats	-0.000280321	0.000175367	-1.59848	0.111269	cfh	0.997152
c9_repeats	-7.4958e-05	0.000171198	-0.437845	0.66188	cfhr2	0.997152
c9_repeats	4.78472e-06	0.000174727	0.0273839	0.978175	cfhr4	0.997152
c9_repeats	0.000123295	0.000176557	0.698329	0.485631	cfhr5	0.997152
c9_repeats	-6.19048e-05	0.000171408	-0.361154	0.718288	cfi	0.997152
c9_repeats	-0.000125518	0.000175258	-0.716192	0.474539	cfp	0.997152
c9_repeats	0.000115019	0.000110904	1.0371	0.300566	cga	0.997152
c9_repeats	5.29523e-05	0.00016383	0.323216	0.746801	cgb3_cgb5_cgb8	0.997152
c9_repeats	3.96411e-06	0.000175925	0.0225329	0.982041	cgn	0.997152
c9_repeats	-0.000359312	0.00015912	-2.25813	0.0246783	cgref1	0.997152
c9_repeats	0.000232652	0.000162109	1.43516	0.152362	chac2	0.997152
c9_repeats	0.000130846	0.00017184	0.761439	0.447113	chad	0.997152
c9_repeats	-4.82322e-05	0.000163139	-0.29565	0.76774	chchd10	0.997152
c9_repeats	0.000152902	0.000171713	0.89045	0.374087	chchd6	0.997152
c9_repeats	-0.000356093	0.000160725	-2.21554	0.0274998	chek2	0.997152
c9_repeats	-7.77221e-05	0.000174244	-0.446054	0.655941	chga	0.997152
c9_repeats	8.29114e-05	0.00016298	0.508721	0.611333	chgb	0.997152
c9_repeats	-0.000162477	0.000155396	-1.04557	0.296629	chi3l1	0.997152
c9_repeats	0.000165505	0.000161038	1.02774	0.304906	chit1	0.997152
c9_repeats	0.000231538	0.00016024	1.44495	0.149526	chl1	0.997152
c9_repeats	0.000161232	0.000175489	0.918761	0.359124	chm	0.997152
c9_repeats	3.49006e-05	0.000163842	0.213014	0.831469	chmp1a	0.997152
c9_repeats	1.67042e-05	0.000175394	0.095238	0.924201	chmp6	0.997152
c9_repeats	-0.000130137	0.000177472	-0.73328	0.464088	chp1	0.997152
c9_repeats	-8.73369e-05	0.000144255	-0.605435	0.545357	chrdl1	0.997152
c9_repeats	3.80305e-05	0.000161395	0.235637	0.81388	chrdl2	0.997152
c9_repeats	-8.54963e-05	0.000177594	-0.481415	0.630651	chrm1	0.997152
c9_repeats	0.00016911	0.000164334	1.02906	0.304316	ciapin1	0.997152
c9_repeats	-1.34002e-05	0.000167104	-0.0801907	0.936149	cilp	0.997152
c9_repeats	0.000328803	0.000171908	1.91267	0.0569473	cinp	0.997152
c9_repeats	0.000147212	0.000176269	0.835158	0.404426	cirbp	0.997152
c9_repeats	-3.86123e-06	0.000177549	-0.0217474	0.982667	cit	0.997152
c9_repeats	3.50318e-05	0.000159555	0.21956	0.826368	ckap4	0.997152
c9_repeats	0.00016506	0.000170878	0.965954	0.334993	ckb	0.997152
c9_repeats	-0.000124973	0.000161296	-0.774807	0.439076	ckmt1a_ckmt1b	0.997152
c9_repeats	0.000390843	0.000175746	2.22391	0.0270975	clasp1	0.997152
c9_repeats	4.9683e-05	0.000163414	0.304032	0.761322	clc	0.997152
c9_repeats	-0.00036743	0.000160532	-2.28882	0.0228212	clec10a	0.997152
c9_repeats	-0.000313342	0.000163737	-1.91369	0.0566614	clec11a	0.997152
c9_repeats	0.000177109	0.000178103	0.994421	0.321028	clec12a	0.997152
c9_repeats	9.42528e-05	0.000160605	0.586862	0.55776	clec14a	0.997152
c9_repeats	-0.00012452	0.00016111	-0.772883	0.440221	clec1a	0.997152
c9_repeats	8.30099e-05	0.00016408	0.50591	0.6133	clec1b	0.997152
c9_repeats	-4.22027e-05	0.000175138	-0.240968	0.809781	clec2l	0.997152
c9_repeats	-0.000196733	0.000175498	-1.121	0.263393	clec3b	0.997152
c9_repeats	-0.000218237	0.00016266	-1.34167	0.180755	clec4a	0.997152
c9_repeats	-1.97192e-05	0.000163285	-0.120766	0.90396	clec4c	0.997152
c9_repeats	-0.000143249	0.000160887	-0.890372	0.374007	clec4d	0.997152
c9_repeats	-3.96547e-06	0.000160577	-0.0246952	0.980315	clec4g	0.997152
c9_repeats	0.000201444	0.000169473	1.18865	0.235695	clec4m	0.997152
c9_repeats	-0.000324781	0.000156457	-2.07585	0.0387855	clec5a	0.997152
c9_repeats	-0.000146893	0.000163819	-0.896683	0.370661	clec6a	0.997152
c9_repeats	-0.000201201	0.000160162	-1.25623	0.210038	clec7a	0.997152
c9_repeats	-0.000198049	0.000175324	-1.12962	0.259741	clgn	0.997152
c9_repeats	-0.000264006	0.000175197	-1.50691	0.133122	clic5	0.997152
c9_repeats	6.16222e-06	0.000177171	0.0347812	0.972284	clint1	0.997152
c9_repeats	0.000162363	0.000163971	0.990193	0.322908	clip2	0.997152
c9_repeats	-0.000257262	0.000153536	-1.67558	0.0948992	clmp	0.997152
c9_repeats	-2.43271e-05	0.000174858	-0.139125	0.889466	clns1a	0.997152
c9_repeats	-4.37736e-05	0.000164338	-0.266363	0.790153	clpp	0.997152
c9_repeats	3.62832e-05	0.000164279	0.220863	0.825357	clps	0.997152
c9_repeats	0.000141838	0.000165515	0.856945	0.392195	clspn	0.997152
c9_repeats	0.000107063	0.0001655	0.646903	0.518214	clstn1	0.997152
c9_repeats	-0.00019428	0.000161448	-1.20336	0.229815	clstn2	0.997152
c9_repeats	4.51365e-05	0.000172291	0.261979	0.793551	clstn3	0.997152
c9_repeats	-4.85934e-05	0.000161238	-0.301378	0.763343	clta	0.997152
c9_repeats	-0.000149013	0.000177151	-0.841162	0.401058	clu	0.997152
c9_repeats	-5.69152e-05	0.000152716	-0.372687	0.709655	clul1	0.997152
c9_repeats	6.96622e-05	0.000175973	0.395869	0.692537	cmc1	0.997152
c9_repeats	8.87501e-05	0.000175777	0.504902	0.614076	cmip	0.997152
c9_repeats	-0.000291088	0.000161126	-1.80658	0.0718397	cndp1	0.997152
c9_repeats	-0.000133354	0.00017897	-0.745118	0.456915	cngb3	0.997152
c9_repeats	0.00016819	0.000178211	0.943771	0.346213	cnp	0.997152
c9_repeats	0.000230268	0.00016197	1.42167	0.156196	cnpy2	0.997152
c9_repeats	0.000223112	0.000166008	1.34398	0.180017	cnpy4	0.997152
c9_repeats	3.51348e-05	0.000163823	0.214468	0.830332	cnst	0.997152
c9_repeats	7.40791e-05	0.000177209	0.418032	0.67629	cntf	0.997152
c9_repeats	0.000176041	0.000143475	1.22697	0.220797	cntn1	0.997152
c9_repeats	0.000253465	0.000156223	1.62245	0.105794	cntn2	0.997152
c9_repeats	3.18619e-06	0.000151586	0.0210189	0.983245	cntn3	0.997152
c9_repeats	4.48019e-05	0.000162433	0.275817	0.782888	cntn4	0.997152
c9_repeats	0.000279399	0.000154425	1.80928	0.0714391	cntn5	0.997152
c9_repeats	-2.60231e-05	0.000157272	-0.165465	0.868694	cntnap2	0.997152
c9_repeats	-5.7898e-06	0.000175922	-0.0329112	0.973772	cntnap4	0.997152
c9_repeats	2.87387e-05	0.00016874	0.170314	0.8649	coch	0.997152
c9_repeats	-0.000109996	0.000170215	-0.646218	0.518726	col15a1	0.997152
c9_repeats	-0.000108441	0.000158124	-0.685796	0.493377	col18a1	0.997152
c9_repeats	5.2053e-05	0.000161409	0.322491	0.747306	col1a1	0.997152
c9_repeats	-6.66021e-05	0.000172264	-0.386628	0.699361	col24a1	0.997152
c9_repeats	-0.000217931	0.000175933	-1.23871	0.216638	col28a1	0.997152
c9_repeats	3.83829e-06	0.000175662	0.0218505	0.982585	col2a1	0.997152
c9_repeats	-0.000343599	0.000171818	-1.99979	0.0465968	col3a1	0.997152
c9_repeats	-1.73893e-05	0.00016088	-0.108088	0.914	col4a1	0.997152
c9_repeats	-3.79043e-05	0.000173246	-0.218789	0.826995	col4a4	0.997152
c9_repeats	6.97675e-05	0.000174939	0.39881	0.690374	col5a1	0.997152
c9_repeats	-0.000161467	0.000157146	-1.0275	0.305017	col6a3	0.997152
c9_repeats	0.000111448	0.00016174	0.689059	0.491339	col9a1	0.997152
c9_repeats	0.000364825	0.000173843	2.09859	0.0368686	col9a2	0.997152
c9_repeats	-0.000205736	0.000152195	-1.35179	0.177481	colec12	0.997152
c9_repeats	0.000164943	0.000178654	0.923253	0.35678	commd1	0.997152
c9_repeats	-0.000107741	0.000174341	-0.617991	0.537149	commd9	0.997152
c9_repeats	3.98432e-05	0.00015869	0.251076	0.80193	comp	0.997152
c9_repeats	1.54402e-05	0.00016511	0.0935148	0.925561	comt	0.997152
c9_repeats	-9.62434e-05	0.000177688	-0.541643	0.588569	copb2	0.997152
c9_repeats	0.000105087	0.000166628	0.630666	0.528763	cope	0.997152
c9_repeats	0.000118961	0.000179242	0.663687	0.507512	coq7	0.997152
c9_repeats	2.88311e-05	0.000164064	0.17573	0.86063	coro1a	0.997152
c9_repeats	-2.06523e-05	0.000177116	-0.116603	0.90727	coro6	0.997152
c9_repeats	9.58335e-05	0.000165576	0.57879	0.563185	cox5b	0.997152
c9_repeats	-6.28567e-05	0.000175331	-0.358502	0.720267	cox6b1	0.997152
c9_repeats	1.05137e-05	0.00015901	0.0661195	0.947327	cpa1	0.997152
c9_repeats	8.45595e-05	0.000162341	0.520875	0.602849	cpa2	0.997152
c9_repeats	-9.87491e-05	0.00017424	-0.566741	0.571405	cpa4	0.997152
c9_repeats	-2.53095e-05	0.00015835	-0.159832	0.873121	cpb1	0.997152
c9_repeats	7.89503e-05	0.000176202	0.448066	0.654492	cpb2	0.997152
c9_repeats	3.31516e-05	0.00016295	0.203446	0.83893	cpe	0.997152
c9_repeats	-0.000161937	0.000177817	-0.910698	0.36338	cplx2	0.997152
c9_repeats	-0.000259432	0.000151883	-1.70811	0.0886788	cpm	0.997152
c9_repeats	-0.000101954	0.000174346	-0.584783	0.559248	cpox	0.997152
c9_repeats	0.000154285	0.000161104	0.957672	0.339018	cpped1	0.997152
c9_repeats	-0.000384735	0.00016994	-2.26395	0.0244279	cpq	0.997152
c9_repeats	0.000161757	0.00017577	0.920278	0.358356	cptp	0.997152
c9_repeats	-7.44623e-05	0.000164329	-0.453129	0.650794	cpvl	0.997152
c9_repeats	2.79497e-05	0.000164099	0.170322	0.864877	cpxm1	0.997152
c9_repeats	-5.74576e-05	0.000168064	-0.341878	0.732727	cpxm2	0.997152
c9_repeats	-0.000299772	0.0001741	-1.72184	0.086335	cr1	0.997152
c9_repeats	0.000159223	0.000161841	0.983824	0.326003	cr2	0.997152
c9_repeats	0.000157885	0.000161942	0.974946	0.330432	cracr2a	0.997152
c9_repeats	0.000144989	0.000163589	0.8863	0.376206	cradd	0.997152
c9_repeats	1.86697e-05	0.000175728	0.106242	0.91548	creb3	0.997152
c9_repeats	-0.00016404	0.000178997	-0.916438	0.360369	crebzf	0.997152
c9_repeats	-5.22119e-05	0.000162783	-0.320746	0.74864	creg1	0.997152
c9_repeats	-0.000243593	0.000168399	-1.44653	0.149282	creld1	0.997152
c9_repeats	8.43858e-05	0.000162831	0.518241	0.60468	creld2	0.997152
c9_repeats	0.000105325	0.000163099	0.645775	0.518958	crh	0.997152
c9_repeats	-2.61372e-05	0.000156832	-0.166658	0.867754	crhbp	0.997152
c9_repeats	6.72583e-05	0.000164879	0.407926	0.683629	crhr1	0.997152
c9_repeats	-1.63441e-05	0.000158932	-0.102837	0.918163	crim1	0.997152
c9_repeats	-4.2404e-05	0.000153683	-0.275918	0.782811	crip2	0.997152
c9_repeats	8.72037e-05	0.000137617	0.633667	0.526797	crisp2	0.997152
c9_repeats	-0.000418531	0.000170522	-2.45441	0.0147941	crisp3	0.997152
c9_repeats	8.10428e-05	0.000163969	0.494256	0.621494	crkl	0.997152
c9_repeats	1.4034e-05	0.000157917	0.0888694	0.929246	crlf1	0.997152
c9_repeats	-3.56727e-05	0.000159011	-0.224341	0.822656	crnn	0.997152
c9_repeats	0.000233224	0.000152707	1.52727	0.127751	crtac1	0.997152
c9_repeats	-0.000245118	0.000159156	-1.54011	0.124642	crtam	0.997152
c9_repeats	-0.000129452	0.000176285	-0.734331	0.463449	crtap	0.997152
c9_repeats	0.00016118	0.000158121	1.01934	0.308889	crx	0.997152
c9_repeats	6.71759e-05	0.00017456	0.38483	0.700688	crybb1	0.997152
c9_repeats	-4.00097e-05	0.000170892	-0.234123	0.815079	crybb2	0.997152
c9_repeats	5.63691e-05	0.000173566	0.324771	0.745623	crygd	0.997152
c9_repeats	0.000268848	0.000174234	1.54303	0.124115	crym	0.997152
c9_repeats	0.000180917	0.000178812	1.01177	0.312642	cryzl1	0.997152
c9_repeats	3.70595e-05	0.000175096	0.211653	0.832558	csde1	0.997152
c9_repeats	9.85411e-05	0.000161594	0.609808	0.54246	csf1	0.997152
c9_repeats	-0.000444016	0.000168953	-2.62805	0.00911691	csf1r	0.997152
c9_repeats	4.22499e-05	0.000174544	0.242059	0.808942	csf2	0.997152
c9_repeats	-0.00029597	0.000161531	-1.83229	0.0679522	csf2ra	0.997152
c9_repeats	-0.000149158	0.000176648	-0.844382	0.399304	csf2rb	0.997152
c9_repeats	0.000143295	0.000161413	0.887755	0.375408	csf3	0.997152
c9_repeats	-0.000534887	0.000173572	-3.08164	0.00230098	csf3r	0.997152
c9_repeats	-0.000166857	0.000177436	-0.940377	0.347928	csh1	0.997152
c9_repeats	0.000145963	0.000177938	0.820303	0.412864	csnk1d	0.997152
c9_repeats	0.000120932	0.000173558	0.696782	0.486581	csnk2a1	0.997152
c9_repeats	-7.48138e-05	0.000163884	-0.456505	0.64842	cspg4	0.997152
c9_repeats	6.88261e-05	0.000175016	0.393257	0.694472	cspg5	0.997152
c9_repeats	0.000296675	0.000174061	1.70443	0.0896006	csrp3	0.997152
c9_repeats	8.48091e-05	0.000181342	0.467674	0.640479	cst1	0.997152
c9_repeats	-0.00020097	0.000154101	-1.30414	0.193195	cst3	0.997152
c9_repeats	-0.000263165	0.000162895	-1.61555	0.107325	cst5	0.997152
c9_repeats	0.000175983	0.000157649	1.1163	0.265226	cst6	0.997152
c9_repeats	0.00011525	0.00016172	0.71265	0.476633	cstb	0.997152
c9_repeats	0.00015524	0.000175399	0.885064	0.376983	ctag1a_ctag1b	0.997152
c9_repeats	-6.22451e-06	0.000170236	-0.0365641	0.970862	ctbs	0.997152
c9_repeats	-8.197e-05	0.000163734	-0.500629	0.617012	ctf1	0.997152
c9_repeats	-9.1288e-06	0.000153068	-0.059639	0.95249	cthrc1	0.997152
c9_repeats	-4.67061e-06	0.000176004	-0.0265369	0.97885	ctla4	0.997152
c9_repeats	-2.94461e-05	0.000177271	-0.166108	0.868209	ctnna1	0.997152
c9_repeats	-3.06467e-05	0.000164467	-0.186339	0.852311	ctrb1	0.997152
c9_repeats	3.95215e-05	0.000163768	0.241327	0.80947	ctrc	0.997152
c9_repeats	7.41515e-05	0.000174851	0.424085	0.671864	ctrl	0.997152
c9_repeats	0.00019693	0.000162989	1.20824	0.227918	ctsb	0.997152
c9_repeats	-6.9982e-05	0.000158397	-0.441813	0.658953	ctsc	0.997152
c9_repeats	-0.000293182	0.000158017	-1.85539	0.064577	ctsd	0.997152
c9_repeats	-0.000127023	0.000172491	-0.736407	0.462173	ctse	0.997152
c9_repeats	-0.000170535	0.000158274	-1.07746	0.282178	ctsf	0.997152
c9_repeats	-0.000174969	0.000158298	-1.10531	0.269943	ctsh	0.997152
c9_repeats	0.000373298	0.000155119	2.40653	0.0167281	ctsl	0.997152
c9_repeats	-4.84291e-05	0.000159663	-0.30332	0.761863	ctso	0.997152
c9_repeats	-0.000103849	0.000173199	-0.599598	0.549333	ctss	0.997152
c9_repeats	-0.000174862	0.000152838	-1.1441	0.253526	ctsv	0.997152
c9_repeats	-0.000219756	0.000160064	-1.37292	0.170812	ctsz	0.997152
c9_repeats	-0.000233048	0.000175411	-1.32858	0.185221	cuzd1	0.997152
c9_repeats	5.87441e-06	0.000176706	0.0332439	0.973507	cwc15	0.997152
c9_repeats	0.000295466	0.000161358	1.83112	0.0681258	cx3cl1	0.997152
c9_repeats	0.000135696	0.000161462	0.84042	0.401368	cxadr	0.997152
c9_repeats	-0.000103938	0.000166154	-0.62555	0.532099	cxcl1	0.997152
c9_repeats	0.000249723	0.000154069	1.62085	0.106121	cxcl10	0.997152
c9_repeats	0.00034503	0.000161887	2.1313	0.0338968	cxcl11	0.997152
c9_repeats	0.000308457	0.000160638	1.9202	0.0558133	cxcl12	0.997152
c9_repeats	1.67311e-05	0.000161681	0.103482	0.917651	cxcl13	0.997152
c9_repeats	6.57029e-05	0.000152398	0.431126	0.666697	cxcl14	0.997152
c9_repeats	-0.000185708	0.000157541	-1.17879	0.239418	cxcl16	0.997152
c9_repeats	-8.68215e-05	0.000150874	-0.575459	0.565426	cxcl17	0.997152
c9_repeats	3.46319e-05	0.00016386	0.211351	0.83276	cxcl3	0.997152
c9_repeats	0.000102791	0.000161334	0.637131	0.524542	cxcl5	0.997152
c9_repeats	2.04841e-05	0.000164627	0.124427	0.901063	cxcl6	0.997152
c9_repeats	0.000257289	0.000161211	1.59598	0.111605	cxcl8	0.997152
c9_repeats	0.000390806	0.000151724	2.57577	0.0104902	cxcl9	0.997152
c9_repeats	-0.00038487	0.000176494	-2.18064	0.0301944	cyb5a	0.997152
c9_repeats	2.64093e-05	0.000175694	0.150314	0.88064	cyb5r2	0.997152
c9_repeats	-2.26225e-05	0.000169817	-0.133217	0.894134	cyp24a1	0.997152
c9_repeats	-0.0001297	0.000177273	-0.731636	0.465114	cyth3	0.997152
c9_repeats	-0.000338987	0.000166	-2.0421	0.042183	cytl1	0.997152
c9_repeats	0.000113854	0.000175911	0.647227	0.518079	daam1	0.997152
c9_repeats	0.000127336	0.000163774	0.77751	0.437492	dab2	0.997152
c9_repeats	-3.31416e-05	0.000162399	-0.204075	0.838436	dag1	0.997152
c9_repeats	3.8479e-05	0.000178268	0.215849	0.829291	dand5	0.997152
c9_repeats	0.000191277	0.000179437	1.06599	0.28751	dapk2	0.997152
c9_repeats	7.49594e-05	0.000165478	0.452988	0.650897	dapp1	0.997152
c9_repeats	5.21739e-05	0.000163027	0.320033	0.749179	dars1	0.997152
c9_repeats	0.000105725	0.00017634	0.59955	0.549349	dbh	0.997152
c9_repeats	5.02916e-05	0.000166465	0.302116	0.762785	dbi	0.997152
c9_repeats	0.000149513	0.000179869	0.831231	0.406677	dbn1	0.997152
c9_repeats	9.66867e-05	0.000164086	0.589243	0.556151	dbnl	0.997152
c9_repeats	-4.19147e-05	0.000149613	-0.280155	0.77956	dcbld2	0.997152
c9_repeats	-7.03458e-05	0.000167751	-0.419348	0.675329	dcc	0.997152
c9_repeats	-0.000297877	0.000178473	-1.66903	0.096431	dcdc2c	0.997152
c9_repeats	0.000127881	0.000179778	0.711327	0.477581	dclre1c	0.997152
c9_repeats	-0.000156022	0.00015756	-0.990238	0.322883	dcn	0.997152
c9_repeats	0.000128685	0.000176705	0.728246	0.467145	dctd	0.997152
c9_repeats	0.00015177	0.000161961	0.937077	0.349499	dctn1	0.997152
c9_repeats	-3.28708e-05	0.000162952	-0.201721	0.840278	dctn2	0.997152
c9_repeats	3.24768e-05	0.000166281	0.195313	0.845287	dctn6	0.997152
c9_repeats	-0.000128773	0.000159316	-0.808282	0.419588	dctpp1	0.997152
c9_repeats	8.69169e-05	0.000174497	0.498101	0.618859	dcun1d1	0.997152
c9_repeats	8.22003e-05	0.000176215	0.466477	0.641302	dcun1d2	0.997152
c9_repeats	0.000137542	0.000149571	0.919575	0.358567	dcxr	0.997152
c9_repeats	1.24503e-05	0.000177687	0.0700686	0.944198	dda1	0.997152
c9_repeats	4.4148e-05	0.000164994	0.267573	0.78922	ddah1	0.997152
c9_repeats	-0.000130034	0.000163355	-0.796022	0.42667	ddc	0.997152
c9_repeats	8.04508e-05	0.000174149	0.461965	0.644505	ddhd2	0.997152
c9_repeats	0.000134379	0.0001775	0.757064	0.449725	ddi2	0.997152
c9_repeats	0.000122448	0.000160219	0.764256	0.445329	ddr1	0.997152
c9_repeats	5.23379e-05	0.00017262	0.303197	0.76199	ddt	0.997152
c9_repeats	0.000166576	0.000176089	0.945977	0.345074	ddx1	0.997152
c9_repeats	0.000276781	0.000175406	1.57795	0.115868	ddx25	0.997152
c9_repeats	0.000123694	0.000180116	0.686749	0.49291	ddx39a	0.997152
c9_repeats	-0.000191897	0.000178965	-1.07226	0.284688	ddx4	0.997152
c9_repeats	-0.000147837	0.000176223	-0.838921	0.402332	ddx53	0.997152
c9_repeats	0.000392827	0.000159917	2.45644	0.0146414	ddx58	0.997152
c9_repeats	9.21643e-05	0.000164246	0.561137	0.575139	decr1	0.997152
c9_repeats	-0.000114064	0.000163161	-0.699091	0.485052	defa1_defa1b	0.997152
c9_repeats	-6.58716e-05	0.000176578	-0.373046	0.709447	defb103a_defb103b	0.997152
c9_repeats	0.000227059	0.000171227	1.32607	0.186053	defb104a_defb104b	0.997152
c9_repeats	3.36434e-05	0.000176543	0.190568	0.849022	defb116	0.997152
c9_repeats	-0.000107448	0.000175559	-0.612035	0.541082	defb118	0.997152
c9_repeats	0.000111075	0.000157258	0.706326	0.480567	defb4a_defb4b	0.997152
c9_repeats	-0.00024637	0.000175281	-1.40557	0.161149	dennd2b	0.997152
c9_repeats	6.64224e-05	0.000177841	0.373493	0.709114	denr	0.997152
c9_repeats	8.51423e-06	0.000163855	0.051962	0.958595	dffa	0.997152
c9_repeats	0.000123876	0.000177132	0.699342	0.485002	dgcr6	0.997152
c9_repeats	0.000152039	0.000179286	0.848025	0.397276	dgka	0.997152
c9_repeats	-0.000176957	0.000165348	-1.07021	0.285414	dgkz	0.997152
c9_repeats	-0.000204841	0.000176738	-1.15901	0.247609	dhodh	0.997152
c9_repeats	-4.77329e-05	0.000170926	-0.279261	0.780277	dhps	0.997152
c9_repeats	0.000226696	0.000172515	1.31407	0.190014	dhrs4l2	0.997152
c9_repeats	9.26483e-05	0.000163923	0.565193	0.572378	diablo	0.997152
c9_repeats	0.000155372	0.000175573	0.884941	0.377056	dipk1c	0.997152
c9_repeats	1.10921e-05	0.000162691	0.0681786	0.945698	dipk2b	0.997152
c9_repeats	0.000157748	0.000162019	0.973637	0.33104	dkk1	0.997152
c9_repeats	-0.000162532	0.000157429	-1.03241	0.302714	dkk3	0.997152
c9_repeats	0.000153774	0.000161534	0.95196	0.341924	dkk4	0.997152
c9_repeats	0.000131948	0.000165225	0.798599	0.425183	dkkl1	0.997152
c9_repeats	0.000139483	0.000172853	0.806942	0.420458	dlg4	0.997152
c9_repeats	-8.31457e-05	0.000175254	-0.474429	0.635605	dlgap5	0.997152
c9_repeats	-1.80672e-05	0.000158033	-0.114326	0.909056	dlk1	0.997152
c9_repeats	0.000313104	0.000161215	1.94215	0.0530971	dll1	0.997152
c9_repeats	-0.000144723	0.000179741	-0.805174	0.421497	dll4	0.997152
c9_repeats	0.000293478	0.000179821	1.63205	0.103948	dmd	0.997152
c9_repeats	7.4852e-05	0.000176708	0.423592	0.672234	dmp1	0.997152
c9_repeats	-3.77079e-05	0.000176061	-0.214175	0.830595	dnaja1	0.997152
c9_repeats	-1.16185e-05	0.000163947	-0.0708671	0.943552	dnaja2	0.997152
c9_repeats	0.000177388	0.000175138	1.01284	0.312102	dnaja4	0.997152
c9_repeats	0.000123869	0.000164835	0.751471	0.452985	dnajb1	0.997152
c9_repeats	0.000319975	0.000172629	1.85354	0.0649825	dnajb14	0.997152
c9_repeats	0.000100212	0.000177315	0.565164	0.572469	dnajb2	0.997152
c9_repeats	0.000152785	0.000176155	0.867337	0.386596	dnajb6	0.997152
c9_repeats	0.000246934	0.000163232	1.51278	0.131426	dnajb8	0.997152
c9_repeats	0.000114083	0.000174689	0.653064	0.514308	dnajc21	0.997152
c9_repeats	2.35235e-05	0.000178666	0.131662	0.895359	dnajc6	0.997152
c9_repeats	0.000159162	0.000175457	0.907129	0.365212	dnajc9	0.997152
c9_repeats	-1.09574e-06	0.000160983	-0.00680656	0.994574	dner	0.997152
c9_repeats	7.33475e-05	0.000178812	0.410194	0.682022	dnlz	0.997152
c9_repeats	-7.37716e-06	0.000176289	-0.0418469	0.966654	dnm1	0.997152
c9_repeats	-6.888e-05	0.00017612	-0.391097	0.696056	dnm3	0.997152
c9_repeats	0.000100046	0.000162447	0.615866	0.538475	dnmbp	0.997152
c9_repeats	0.000197137	0.000173413	1.13681	0.256693	dnpep	0.997152
c9_repeats	0.00012621	0.000163559	0.771652	0.44094	dnph1	0.997152
c9_repeats	7.80179e-05	0.000173746	0.449035	0.653803	doc2b	0.997152
c9_repeats	-9.25447e-05	0.000178123	-0.519556	0.603842	dock9	0.997152
c9_repeats	8.15267e-05	0.00017526	0.465177	0.642205	dok1	0.997152
c9_repeats	1.66958e-05	0.000164513	0.101486	0.919234	dok2	0.997152
c9_repeats	-0.000197923	0.000155822	-1.27019	0.205056	dpep1	0.997152
c9_repeats	0.000165627	0.00016429	1.00814	0.314237	dpep2	0.997152
c9_repeats	0.00025194	0.000159582	1.57875	0.115486	dpp10	0.997152
c9_repeats	9.95057e-05	0.000160796	0.618832	0.536508	dpp4	0.997152
c9_repeats	0.000228083	0.000161654	1.41093	0.159347	dpp6	0.997152
c9_repeats	4.34043e-05	0.000164041	0.264595	0.791512	dpp7	0.997152
c9_repeats	6.33763e-05	0.000155553	0.407426	0.683987	dpt	0.997152
c9_repeats	0.000112994	0.000162125	0.696954	0.48639	dpy30	0.997152
c9_repeats	3.98237e-05	0.000161564	0.246489	0.805481	draxin	0.997152
c9_repeats	0.000167372	0.000166738	1.0038	0.31632	drg2	0.997152
c9_repeats	1.04099e-05	0.000159358	0.0653241	0.947962	dsc2	0.997152
c9_repeats	0.000148566	0.000175062	0.848648	0.396882	dscam	0.997152
c9_repeats	0.00015707	0.000158434	0.991392	0.322332	dsg2	0.997152
c9_repeats	0.000292039	0.000154973	1.88445	0.0605081	dsg3	0.997152
c9_repeats	2.36333e-05	0.000159874	0.147824	0.882585	dsg4	0.997152
c9_repeats	0.000200945	0.000176089	1.14116	0.254897	dtd1	0.997152
c9_repeats	0.000214345	0.000167971	1.27608	0.203121	dtnb	0.997152
c9_repeats	0.000135555	0.000175617	0.771878	0.440931	dtx2	0.997152
c9_repeats	1.88415e-05	0.000155081	0.121495	0.903384	dtx3	0.997152
c9_repeats	0.000151167	0.00017366	0.870475	0.384869	dtymk	0.997152
c9_repeats	-0.00024997	0.000161867	-1.54429	0.123608	duox2	0.997152
c9_repeats	-0.000145959	0.000171655	-0.850305	0.395976	dusp13	0.997152
c9_repeats	0.000295971	0.000171435	1.72643	0.0855301	dusp29	0.997152
c9_repeats	-2.20099e-05	0.000167286	-0.131571	0.895416	dusp3	0.997152
c9_repeats	-7.75307e-05	0.000174026	-0.445512	0.656336	dut	0.997152
c9_repeats	0.000249158	0.00017305	1.4398	0.15116	dxo	0.997152
c9_repeats	-2.74837e-05	0.000174488	-0.15751	0.874971	dync1h1	0.997152
c9_repeats	-0.000162181	0.00017269	-0.93915	0.348578	dynlt1	0.997152
c9_repeats	-6.33146e-05	0.00017611	-0.359517	0.719514	dynlt3	0.997152
c9_repeats	0.00011384	0.0001647	0.691198	0.490004	ebag9	0.997152
c9_repeats	0.000106792	0.00016115	0.662686	0.508058	ebi3_il27	0.997152
c9_repeats	0.000132588	0.000166246	0.797545	0.425796	ece1	0.997152
c9_repeats	0.000364419	0.000164458	2.21588	0.0275938	echdc3	0.997152
c9_repeats	7.74541e-05	0.000177261	0.43695	0.662531	echs1	0.997152
c9_repeats	6.57785e-05	0.000177758	0.370045	0.711677	eci2	0.997152
c9_repeats	-0.000117547	0.000176247	-0.666942	0.505434	ecm1	0.997152
c9_repeats	0.000324969	0.000174336	1.86404	0.0635127	ecscr	0.997152
c9_repeats	-9.02107e-06	0.00013329	-0.0676803	0.946087	eda2r	0.997152
c9_repeats	8.88521e-06	0.000163578	0.0543179	0.956719	edar	0.997152
c9_repeats	-7.53896e-06	0.000105316	-0.0715844	0.94299	eddm3b	0.997152
c9_repeats	-0.000235693	0.000176842	-1.33279	0.183871	edem2	0.997152
c9_repeats	-3.47628e-05	0.000176075	-0.197432	0.843649	edf1	0.997152
c9_repeats	-2.45074e-05	0.000162891	-0.150452	0.880512	edil3	0.997152
c9_repeats	-0.00027189	0.00017514	-1.55241	0.121849	edn1	0.997152
c9_repeats	-9.27372e-05	0.000177905	-0.521275	0.60266	ednrb	0.997152
c9_repeats	0.00010595	0.000174429	0.60741	0.544126	eef1d	0.997152
c9_repeats	3.55056e-05	0.000173194	0.205005	0.837735	efcab14	0.997152
c9_repeats	0.000152737	0.000175231	0.871633	0.384255	efcab2	0.997152
c9_repeats	4.39745e-05	0.000150832	0.291546	0.770837	efemp1	0.997152
c9_repeats	0.00015429	0.00016642	0.927114	0.354754	efhd1	0.997152
c9_repeats	0.000165562	0.000163599	1.012	0.312397	efna1	0.997152
c9_repeats	-0.000188439	0.000159265	-1.18318	0.237723	efna4	0.997152
c9_repeats	-3.32675e-05	0.000173828	-0.191382	0.848385	efnb2	0.997152
c9_repeats	5.04178e-05	0.000163866	0.307677	0.758547	egf	0.997152
c9_repeats	-6.28586e-05	0.000154762	-0.406162	0.684935	egfl7	0.997152
c9_repeats	-0.000216708	0.000173187	-1.2513	0.211996	egflam	0.997152
c9_repeats	0.000177035	0.000155909	1.13551	0.257073	egfr	0.997152
c9_repeats	5.15215e-05	0.000163248	0.315602	0.752532	egln1	0.997152
c9_repeats	8.15335e-05	0.00017536	0.464948	0.64237	ehbp1	0.997152
c9_repeats	0.000198619	0.000177017	1.12203	0.262943	ehd3	0.997152
c9_repeats	8.49564e-06	0.000172867	0.0491455	0.960842	eif1ax	0.997152
c9_repeats	0.000210298	0.00017371	1.21063	0.227182	eif2ak2	0.997152
c9_repeats	0.000139544	0.000173522	0.804186	0.422089	eif2ak3	0.997152
c9_repeats	-8.97252e-05	0.000178756	-0.501942	0.616158	eif2s2	0.997152
c9_repeats	3.73559e-05	0.000163921	0.22789	0.819895	eif4b	0.997152
c9_repeats	0.00015462	0.00017911	0.863266	0.38886	eif4e	0.997152
c9_repeats	3.01599e-05	0.00016366	0.184284	0.853919	eif4ebp1	0.997152
c9_repeats	0.000128352	0.000163593	0.784584	0.433336	eif4g1	0.997152
c9_repeats	0.00017837	0.00017509	1.01874	0.309306	eif4g3	0.997152
c9_repeats	1.9241e-06	0.000176605	0.0108949	0.991316	eif5	0.997152
c9_repeats	-0.000226294	0.000161657	-1.39984	0.162631	eif5a	0.997152
c9_repeats	0.00011938	0.000174804	0.682934	0.495276	elac1	0.997152
c9_repeats	0.000231959	0.000177314	1.30818	0.192037	elavl4	0.997152
c9_repeats	-0.000236614	0.000148942	-1.58864	0.113396	eln	0.997152
c9_repeats	-3.34467e-05	0.000164505	-0.203317	0.839031	eloa	0.997152
c9_repeats	-6.26069e-05	0.00017125	-0.365587	0.714997	elob	0.997152
c9_repeats	-2.89498e-05	0.000162869	-0.177749	0.859045	enah	0.997152
c9_repeats	-7.99423e-05	0.000165228	-0.483831	0.628962	endou	0.997152
c9_repeats	0.000167075	0.000159641	1.04657	0.296144	eng	0.997152
c9_repeats	0.000161915	0.000164554	0.983961	0.325952	eno1	0.997152
c9_repeats	0.000166233	0.0001638	1.01485	0.311015	eno2	0.997152
c9_repeats	-1.19487e-05	0.000166422	-0.0717973	0.942822	eno3	0.997152
c9_repeats	0.000254623	0.000170907	1.48984	0.137538	enoph1	0.997152
c9_repeats	-7.60226e-05	0.000176995	-0.429517	0.667934	enox2	0.997152
c9_repeats	7.10785e-05	0.000178329	0.39858	0.690559	enpep	0.997152
c9_repeats	-3.93082e-05	0.000126299	-0.311233	0.755841	enpp2	0.997152
c9_repeats	-4.23153e-05	0.000153036	-0.276505	0.782354	enpp5	0.997152
c9_repeats	0.000108354	0.000170163	0.636765	0.52487	enpp6	0.997152
c9_repeats	-0.000139569	0.000164082	-0.850606	0.395737	enpp7	0.997152
c9_repeats	8.21301e-05	0.000173754	0.472679	0.636858	ensa	0.997152
c9_repeats	9.96945e-05	0.000162158	0.614798	0.539189	entpd2	0.997152
c9_repeats	-0.000364116	0.00016267	-2.23837	0.025956	entpd5	0.997152
c9_repeats	0.000187519	0.000161778	1.15911	0.247363	entpd6	0.997152
c9_repeats	-5.97592e-06	0.000178386	-0.0335	0.973303	entr1	0.997152
c9_repeats	-7.57744e-05	0.000177952	-0.425813	0.670629	ep300	0.997152
c9_repeats	-1.67319e-05	0.00017571	-0.0952248	0.924214	epb41l5	0.997152
c9_repeats	-0.000174645	0.000160586	-1.08754	0.277687	epcam	0.997152
c9_repeats	-0.000171351	0.000172731	-0.992012	0.322159	epgn	0.997152
c9_repeats	-0.000156285	0.000150993	-1.03505	0.301497	epha1	0.997152
c9_repeats	-4.69213e-05	0.000165484	-0.283539	0.776969	epha10	0.997152
c9_repeats	-4.5777e-05	0.000169271	-0.270437	0.787028	epha2	0.997152
c9_repeats	4.95794e-05	0.000175464	0.282562	0.777747	epha4	0.997152
c9_repeats	4.28198e-05	0.000161055	0.265871	0.790522	ephb4	0.997152
c9_repeats	4.40779e-06	0.000161043	0.0273703	0.978184	ephb6	0.997152
c9_repeats	-0.00013466	0.00016438	-0.819198	0.413346	ephx2	0.997152
c9_repeats	9.01715e-05	0.000174037	0.518116	0.604841	epn1	0.997152
c9_repeats	3.18602e-05	0.000161826	0.19688	0.84406	epo	0.997152
c9_repeats	0.000200907	0.000177482	1.13199	0.258742	eppk1	0.997152
c9_repeats	-0.000254919	0.000156473	-1.62915	0.104367	eps8l2	0.997152
c9_repeats	-3.03642e-05	0.000157455	-0.192844	0.847217	erbb2	0.997152
c9_repeats	-4.2309e-06	0.000157584	-0.0268486	0.978599	erbb3	0.997152
c9_repeats	0.000276093	0.000159656	1.72929	0.0848316	erbb4	0.997152
c9_repeats	0.00012859	0.000166031	0.774492	0.439278	erbin	0.997152
c9_repeats	-0.000131232	0.000174781	-0.750839	0.45347	erc2	0.997152
c9_repeats	-0.000101922	0.000179062	-0.5692	0.56976	ercc1	0.997152
c9_repeats	0.000273987	0.000162324	1.6879	0.092528	ereg	0.997152
c9_repeats	2.17335e-05	0.000173628	0.125172	0.900489	eri1	0.997152
c9_repeats	-7.58454e-05	0.000175168	-0.432986	0.665417	ermap	0.997152
c9_repeats	1.44567e-05	0.000173216	0.0834606	0.933553	ern1	0.997152
c9_repeats	0.000126682	0.000176004	0.719769	0.47234	erp29	0.997152
c9_repeats	8.45004e-05	0.000166162	0.508543	0.611465	erp44	0.997152
c9_repeats	0.00014477	0.000175197	0.826328	0.409442	ervv_1	0.997152
c9_repeats	0.000182545	0.000161377	1.13117	0.258888	esam	0.997152
c9_repeats	2.98846e-05	0.000159072	0.187869	0.851109	esm1	0.997152
c9_repeats	1.14455e-05	0.00017758	0.0644527	0.948664	espl1	0.997152
c9_repeats	2.61697e-05	0.000180298	0.145147	0.884718	esr1	0.997152
c9_repeats	1.75208e-05	0.00017323	0.101142	0.919518	esyt2	0.997152
c9_repeats	0.000170312	0.000177198	0.961141	0.337461	evi2b	0.997152
c9_repeats	5.14798e-05	0.000178096	0.289056	0.77279	evi5	0.997152
c9_repeats	0.000237652	0.000175305	1.35565	0.176448	evpl	0.997152
c9_repeats	-0.000113099	0.00017256	-0.655416	0.512831	exosc10	0.997152
c9_repeats	-0.000173357	0.000178485	-0.971269	0.332396	extl1	0.997152
c9_repeats	-0.000279736	0.000160213	-1.74603	0.0818537	ezr	0.997152
c9_repeats	-0.000130669	0.000173966	-0.75112	0.453284	f10	0.997152
c9_repeats	-0.000141626	0.000175649	-0.806301	0.420845	f11	0.997152
c9_repeats	7.61513e-05	0.000164448	0.463072	0.643665	f11r	0.997152
c9_repeats	-6.67404e-05	0.000172566	-0.386753	0.699267	f12	0.997152
c9_repeats	-0.000148452	0.000171793	-0.86413	0.388352	f13b	0.997152
c9_repeats	-0.000133945	0.000177992	-0.752531	0.452437	f2	0.997152
c9_repeats	0.000120225	0.000163366	0.735926	0.462363	f2r	0.997152
c9_repeats	7.30853e-05	0.000157656	0.463574	0.643302	f3	0.997152
c9_repeats	-5.06628e-05	0.000159047	-0.318539	0.7503	f7	0.997152
c9_repeats	-0.000194073	0.000157546	-1.23185	0.218984	f9	0.997152
c9_repeats	-0.000367998	0.000154415	-2.38318	0.017799	fabp1	0.997152
c9_repeats	-0.000393616	0.00015961	-2.46611	0.0142356	fabp2	0.997152
c9_repeats	5.14836e-05	0.000162138	0.31753	0.751104	fabp3	0.997152
c9_repeats	-0.000251071	0.000150177	-1.67183	0.0956033	fabp4	0.997152
c9_repeats	1.22439e-05	0.00016273	0.0752402	0.940075	fabp5	0.997152
c9_repeats	-0.00036867	0.000159396	-2.31291	0.0214273	fabp6	0.997152
c9_repeats	0.00011412	0.000158234	0.721207	0.471365	fabp9	0.997152
c9_repeats	3.4087e-05	0.000164796	0.206843	0.836277	fadd	0.997152
c9_repeats	9.19239e-05	0.000174129	0.527909	0.598031	fam13a	0.997152
c9_repeats	-1.24051e-05	0.000174364	-0.0711448	0.943339	fam171a2	0.997152
c9_repeats	-3.03729e-05	0.000176634	-0.171954	0.863614	fam171b	0.997152
c9_repeats	0.000208497	0.000177378	1.17544	0.240956	fam172a	0.997152
c9_repeats	-0.000310658	0.000166292	-1.86814	0.0629029	fam20a	0.997152
c9_repeats	1.88574e-05	0.000165396	0.114013	0.909307	fam3b	0.997152
c9_repeats	-0.000192958	0.000159675	-1.20844	0.227862	fam3c	0.997152
c9_repeats	-0.000215451	0.000171763	-1.25435	0.210886	fam3d	0.997152
c9_repeats	0.000238476	0.000161638	1.47537	0.141166	fap	0.997152
c9_repeats	0.000495636	0.000173843	2.85106	0.00472875	farsa	0.997152
c9_repeats	0.000224547	0.000152015	1.47713	0.140692	fas	0.997152
c9_repeats	0.000105973	0.000159125	0.665974	0.505956	faslg	0.997152
c9_repeats	1.6456e-06	0.000171515	0.0095945	0.992352	fbln2	0.997152
c9_repeats	-1.67247e-05	0.000174759	-0.0957018	0.923836	fbn2	0.997152
c9_repeats	8.72371e-05	0.000152145	0.573381	0.56683	fbp1	0.997152
c9_repeats	-0.00021337	0.00016549	-1.28932	0.198469	fcamr	0.997152
c9_repeats	-8.96386e-05	0.000161841	-0.553867	0.580098	fcar	0.997152
c9_repeats	-2.62313e-05	0.000174626	-0.150214	0.880716	fcer1a	0.997152
c9_repeats	-0.000131473	0.000163761	-0.802834	0.422737	fcer2	0.997152
c9_repeats	-0.000370783	0.000159819	-2.32001	0.0210225	fcgr2a	0.997152
c9_repeats	-0.000140971	0.000161909	-0.870684	0.384675	fcgr2b	0.997152
c9_repeats	-0.000260426	0.000160802	-1.61954	0.106395	fcgr3b	0.997152
c9_repeats	-0.000275035	0.000175122	-1.57054	0.117555	fcn1	0.997152
c9_repeats	0.000324442	0.000157498	2.05998	0.0402838	fcn2	0.997152
c9_repeats	-0.000138987	0.000163785	-0.848596	0.396804	fcrl1	0.997152
c9_repeats	-0.00021704	0.000157819	-1.37524	0.170114	fcrl2	0.997152
c9_repeats	-0.00026156	0.000163092	-1.60376	0.109855	fcrl3	0.997152
c9_repeats	-0.000129836	0.000157986	-0.821816	0.411866	fcrl5	0.997152
c9_repeats	-2.77542e-05	0.0001576	-0.176106	0.860334	fcrl6	0.997152
c9_repeats	9.55716e-05	0.000160715	0.594666	0.552549	fcrlb	0.997152
c9_repeats	-0.000156787	0.000176944	-0.886085	0.376463	fdx1	0.997152
c9_repeats	-0.000286069	0.000176662	-1.6193	0.106701	fdx2	0.997152
c9_repeats	0.000185609	0.000159944	1.16046	0.246852	fen1	0.997152
c9_repeats	0.000191668	0.000162202	1.18166	0.238347	fes	0.997152
c9_repeats	-2.31235e-05	0.000161702	-0.143001	0.886387	fetub	0.997152
c9_repeats	-0.000264641	0.000172783	-1.53164	0.126918	fga	0.997152
c9_repeats	0.000236836	0.000173477	1.36523	0.173399	fgd3	0.997152
c9_repeats	0.000142632	0.000175691	0.811832	0.417699	fgf12	0.997152
c9_repeats	0.00021889	0.000177505	1.23315	0.218736	fgf16	0.997152
c9_repeats	-2.75819e-06	0.000158342	-0.0174192	0.986114	fgf19	0.997152
c9_repeats	-3.0308e-06	0.000164966	-0.0183723	0.985355	fgf2	0.997152
c9_repeats	0.000105347	0.000177088	0.594885	0.552486	fgf20	0.997152
c9_repeats	-5.44304e-05	0.000161606	-0.336808	0.736505	fgf21	0.997152
c9_repeats	9.59987e-05	0.000162379	0.5912	0.554849	fgf23	0.997152
c9_repeats	-0.000102863	0.000179585	-0.572782	0.567333	fgf3	0.997152
c9_repeats	-0.000217124	0.000155504	-1.39626	0.163703	fgf5	0.997152
c9_repeats	-0.000124611	0.000181099	-0.688082	0.492071	fgf6	0.997152
c9_repeats	1.49339e-05	0.000178158	0.0838238	0.933267	fgf7	0.997152
c9_repeats	0.000116568	0.000173638	0.671328	0.502665	fgf9	0.997152
c9_repeats	0.000287597	0.000156911	1.83287	0.0678572	fgfbp1	0.997152
c9_repeats	-6.12795e-05	0.000176291	-0.347603	0.728428	fgfbp2	0.997152
c9_repeats	5.7336e-05	0.000169244	0.338778	0.735058	fgfbp3	0.997152
c9_repeats	-0.000123129	0.000154202	-0.79849	0.425247	fgfr2	0.997152
c9_repeats	-3.6089e-05	0.000176663	-0.204281	0.8383	fgfr4	0.997152
c9_repeats	-9.933e-06	0.000166705	-0.0595842	0.952534	fgl1	0.997152
c9_repeats	0.000200116	0.000162995	1.22774	0.220554	fgr	0.997152
c9_repeats	0.000213308	0.000174795	1.22033	0.223513	fh	0.997152
c9_repeats	-0.000333559	0.000173757	-1.91969	0.0560879	fhip2a	0.997152
c9_repeats	0.000186551	0.00016567	1.12604	0.261093	fhit	0.997152
c9_repeats	0.000131226	0.000162924	0.805444	0.421214	fis1	0.997152
c9_repeats	0.000164186	0.000175926	0.933264	0.351577	fkbp14	0.997152
c9_repeats	-0.000121805	0.000163774	-0.74374	0.457634	fkbp1b	0.997152
c9_repeats	0.00010036	0.000164069	0.611694	0.541228	fkbp4	0.997152
c9_repeats	0.000196889	0.000163369	1.20518	0.229134	fkbp5	0.997152
c9_repeats	0.000198162	0.000166305	1.19156	0.234426	fkbp7	0.997152
c9_repeats	9.22651e-05	0.000176443	0.522917	0.601495	fkbpl	0.997152
c9_repeats	0.000106201	0.000163702	0.648748	0.517035	fli1	0.997152
c9_repeats	0.000294195	0.000161007	1.82722	0.0687127	flrt2	0.997152
c9_repeats	3.71079e-05	0.000165224	0.224591	0.822457	flt1	0.997152
c9_repeats	-9.55189e-05	0.000162051	-0.589437	0.556045	flt3	0.997152
c9_repeats	0.000119117	0.000152129	0.783002	0.434262	flt3lg	0.997152
c9_repeats	-9.46624e-05	0.000160219	-0.590832	0.555098	flt4	0.997152
c9_repeats	0.000229913	0.00016396	1.40225	0.161925	fmnl1	0.997152
c9_repeats	0.000227259	0.000163758	1.38777	0.166313	fmr1	0.997152
c9_repeats	-0.000157946	0.000173562	-0.910022	0.363684	fn1	0.997152
c9_repeats	-6.50402e-06	0.000171873	-0.0378419	0.969844	fndc1	0.997152
c9_repeats	-7.4957e-05	0.000174831	-0.428741	0.668484	fnta	0.997152
c9_repeats	3.41473e-05	0.000180611	0.189065	0.850203	folh1	0.997152
c9_repeats	0.000323945	0.000148745	2.17786	0.0302366	folr1	0.997152
c9_repeats	0.000144721	0.000157614	0.918198	0.35927	folr2	0.997152
c9_repeats	-0.000192406	0.000165452	-1.16291	0.24585	folr3	0.997152
c9_repeats	-6.51025e-05	0.000175417	-0.371129	0.710873	fos	0.997152
c9_repeats	4.30749e-05	0.000161944	0.265985	0.790442	fosb	0.997152
c9_repeats	0.000108498	0.000179842	0.603299	0.546884	foxj3	0.997152
c9_repeats	0.00018732	0.00016369	1.14436	0.253422	foxo1	0.997152
c9_repeats	0.000250389	0.000163504	1.53139	0.126806	foxo3	0.997152
c9_repeats	0.000270371	0.000176002	1.53618	0.125817	frmd4b	0.997152
c9_repeats	5.31937e-05	0.000174911	0.304118	0.761296	frmd7	0.997152
c9_repeats	-0.000180469	0.000159611	-1.13068	0.259145	frzb	0.997152
c9_repeats	4.44416e-05	0.000110225	0.403189	0.687159	fshb	0.997152
c9_repeats	1.20911e-05	0.000158457	0.0763049	0.939228	fst	0.997152
c9_repeats	3.11412e-05	0.000174428	0.178534	0.858451	fstl1	0.997152
c9_repeats	-9.72662e-05	0.000155711	-0.624658	0.532682	fstl3	0.997152
c9_repeats	1.90379e-05	0.000169767	0.112141	0.9108	ftcd	0.997152
c9_repeats	-6.77466e-05	0.000161346	-0.419883	0.674873	fuca1	0.997152
c9_repeats	6.80015e-06	0.000167048	0.0407077	0.967561	fuom	0.997152
c9_repeats	-3.63757e-05	0.000160271	-0.226963	0.820614	furin	0.997152
c9_repeats	-1.41621e-05	0.000163784	-0.086468	0.931157	fus	0.997152
c9_repeats	-0.000128996	0.00017703	-0.728666	0.466896	fut1	0.997152
c9_repeats	-7.63242e-05	0.000159811	-0.477591	0.633297	fut3_fut5	0.997152
c9_repeats	0.000229583	0.000163309	1.40582	0.160868	fut8	0.997152
c9_repeats	0.000101795	0.00016233	0.627087	0.531096	fxn	0.997152
c9_repeats	6.81983e-06	0.000165423	0.0412267	0.967144	fxyd5	0.997152
c9_repeats	9.53502e-05	0.000166071	0.574154	0.566317	fyb1	0.997152
c9_repeats	-9.65776e-05	0.000175302	-0.550922	0.582189	fzd10	0.997152
c9_repeats	8.69328e-05	0.000176961	0.491255	0.623686	fzd8	0.997152
c9_repeats	7.97371e-05	0.000174728	0.456349	0.648539	gabarap	0.997152
c9_repeats	0.000171125	0.000172209	0.993703	0.32134	gabarapl1	0.997152
c9_repeats	0.000207552	0.000177939	1.16642	0.244578	gabra4	0.997152
c9_repeats	0.000171574	0.000178893	0.959085	0.338493	gad1	0.997152
c9_repeats	0.000299294	0.000174882	1.71141	0.0883089	gad2	0.997152
c9_repeats	0.000216712	0.00017543	1.23532	0.217884	gadd45b	0.997152
c9_repeats	0.000169634	0.000177537	0.955487	0.34027	gadd45gip1	0.997152
c9_repeats	0.000410919	0.000177484	2.31525	0.0214541	gage2a	0.997152
c9_repeats	0.000110404	0.000157193	0.702346	0.483019	gal	0.997152
c9_repeats	-8.47317e-05	0.000158126	-0.535848	0.592479	galnt10	0.997152
c9_repeats	-0.000153279	0.000156633	-0.978588	0.328599	galnt2	0.997152
c9_repeats	0.000103207	0.000163548	0.631052	0.528503	galnt3	0.997152
c9_repeats	-0.000365552	0.000168688	-2.16703	0.0311696	galnt5	0.997152
c9_repeats	-0.000102026	0.000166132	-0.614129	0.539616	galnt7	0.997152
c9_repeats	-8.40787e-05	0.000177848	-0.472757	0.636818	gamt	0.997152
c9_repeats	5.33333e-05	0.000177479	0.300504	0.764047	gapdh	0.997152
c9_repeats	-0.000173285	0.000175352	-0.988214	0.323996	gart	0.997152
c9_repeats	-3.8846e-05	0.000173488	-0.223912	0.823011	gas2	0.997152
c9_repeats	-2.82742e-05	0.000157178	-0.179886	0.857364	gas6	0.997152
c9_repeats	1.34413e-05	0.000176528	0.0761426	0.939369	gask1a	0.997152
c9_repeats	-0.000152855	0.000175974	-0.868626	0.385875	gast	0.997152
c9_repeats	-0.00010809	0.000174627	-0.618975	0.536528	gata3	0.997152
c9_repeats	0.000107855	0.000177263	0.608444	0.543454	gatd3	0.997152
c9_repeats	0.000354551	0.000175628	2.01876	0.0446017	gba	0.997152
c9_repeats	0.000240033	0.000171048	1.40331	0.16175	gbp1	0.997152
c9_repeats	9.04296e-05	0.000164525	0.549641	0.582989	gbp2	0.997152
c9_repeats	2.723e-05	0.000164771	0.16526	0.868856	gbp4	0.997152
c9_repeats	-6.99387e-05	0.000175459	-0.398604	0.690541	gbp6	0.997152
c9_repeats	-4.34805e-06	0.000171923	-0.0252907	0.979843	gc	0.997152
c9_repeats	4.95851e-05	0.000174348	0.284404	0.776334	gcc1	0.997152
c9_repeats	-0.00015021	0.000161626	-0.929365	0.353503	gcg	0.997152
c9_repeats	0.000207401	0.00017559	1.18117	0.238705	gchfr	0.997152
c9_repeats	2.1112e-05	0.000173408	0.121748	0.903201	gclm	0.997152
c9_repeats	5.34902e-05	0.000162115	0.329953	0.741676	gcnt1	0.997152
c9_repeats	-0.000128034	0.000143153	-0.894386	0.371835	gdf15	0.997152
c9_repeats	5.71804e-05	0.000153261	0.373093	0.709351	gdf2	0.997152
c9_repeats	-8.54959e-05	0.000164224	-0.520607	0.603043	gdnf	0.997152
c9_repeats	-5.51794e-05	0.000171293	-0.322135	0.747618	get3	0.997152
c9_repeats	2.62568e-05	0.000144985	0.181099	0.856421	gfap	0.997152
c9_repeats	0.000187847	0.000163457	1.14921	0.251453	gfer	0.997152
c9_repeats	0.0002386	0.00016463	1.44931	0.148373	gfod2	0.997152
c9_repeats	0.000102824	0.000154837	0.664075	0.50717	gfra1	0.997152
c9_repeats	-1.67311e-06	0.0001654	-0.0101156	0.991936	gfra2	0.997152
c9_repeats	0.000163829	0.000154413	1.06098	0.289599	gfra3	0.997152
c9_repeats	0.000253855	0.0001732	1.46568	0.143998	gfral	0.997152
c9_repeats	9.37849e-05	0.000163646	0.573096	0.56703	gga1	0.997152
c9_repeats	-8.98394e-05	0.000175906	-0.510724	0.609992	ggact	0.997152
c9_repeats	-1.11111e-05	0.000174159	-0.0637987	0.949181	ggct	0.997152
c9_repeats	-0.000145933	0.000161723	-0.902368	0.367602	ggh	0.997152
c9_repeats	-0.000131828	0.000150361	-0.876747	0.381363	ggt1	0.997152
c9_repeats	7.88085e-05	0.000164057	0.480374	0.63133	ggt5	0.997152
c9_repeats	-0.00017691	0.000154763	-1.1431	0.25394	gh1	0.997152
c9_repeats	4.20557e-06	0.000162171	0.0259329	0.979329	gh2	0.997152
c9_repeats	-9.85442e-05	0.000175705	-0.560851	0.575402	ghr	0.997152
c9_repeats	1.45859e-05	0.000166194	0.087764	0.930126	ghrhr	0.997152
c9_repeats	-7.32696e-05	0.000160334	-0.45698	0.648026	ghrl	0.997152
c9_repeats	-8.10319e-06	0.000172311	-0.0470265	0.962529	gid8	0.997152
c9_repeats	0.000116634	0.000174628	0.667899	0.504809	gigyf2	0.997152
c9_repeats	0.000115459	0.00017536	0.658415	0.510878	gimap7	0.997152
c9_repeats	-0.000160769	0.000179146	-0.897416	0.370408	gimap8	0.997152
c9_repeats	-8.95252e-05	0.000167992	-0.532913	0.594575	gip	0.997152
c9_repeats	-9.86865e-05	0.000168763	-0.584764	0.559228	gipc2	0.997152
c9_repeats	-2.71075e-06	0.00017686	-0.0153271	0.987783	gipc3	0.997152
c9_repeats	6.52713e-05	0.000180001	0.362616	0.717213	gipr	0.997152
c9_repeats	0.000117585	0.000180267	0.652284	0.514847	git1	0.997152
c9_repeats	-0.000212184	0.000178068	-1.19159	0.234615	gja8	0.997152
c9_repeats	4.79247e-05	0.000165552	0.289484	0.772424	gkn1	0.997152
c9_repeats	-4.64742e-05	0.000170433	-0.272683	0.785323	gla	0.997152
c9_repeats	-0.000222104	0.000157334	-1.41167	0.159139	glb1	0.997152
c9_repeats	-0.000201797	0.000176385	-1.14407	0.253743	gli2	0.997152
c9_repeats	0.000153999	0.000164746	0.934767	0.350686	glo1	0.997152
c9_repeats	0.000163893	0.000163196	1.00427	0.316073	glod4	0.997152
c9_repeats	9.20906e-05	0.000177209	0.519674	0.60376	glp1r	0.997152
c9_repeats	0.000156778	0.000164529	0.952888	0.341449	glrx	0.997152
c9_repeats	2.74282e-05	0.000175938	0.155897	0.87624	glrx5	0.997152
c9_repeats	0.000187867	0.000164133	1.1446	0.253331	glt8d2	0.997152
c9_repeats	-4.05923e-05	0.000176148	-0.230444	0.817937	glyr1	0.997152
c9_repeats	9.95925e-05	0.000173619	0.573627	0.566744	gm2a	0.997152
c9_repeats	0.000134173	0.000175569	0.764219	0.445452	gmfg	0.997152
c9_repeats	0.000113363	0.000159274	0.711749	0.47719	gmpr	0.997152
c9_repeats	0.000249549	0.00017534	1.42323	0.155917	gmpr2	0.997152
c9_repeats	0.000352652	0.000166285	2.12077	0.0349182	gnas	0.997152
c9_repeats	0.000172955	0.000163503	1.05781	0.291056	gne	0.997152
c9_repeats	-7.26737e-05	0.000176971	-0.410654	0.681685	gngt1	0.997152
c9_repeats	-0.00015246	0.000163377	-0.933176	0.351516	gnly	0.997152
c9_repeats	-3.14213e-05	0.000177822	-0.176701	0.859888	gnpda1	0.997152
c9_repeats	4.10219e-05	0.000176911	0.231879	0.816822	gnpda2	0.997152
c9_repeats	0.000216554	0.000175318	1.2352	0.217905	golga3	0.997152
c9_repeats	-9.26798e-05	0.000161358	-0.574375	0.566155	golm2	0.997152
c9_repeats	0.000109732	0.00016472	0.666172	0.505833	gopc	0.997152
c9_repeats	-3.96377e-05	0.000175317	-0.226092	0.821314	gorasp2	0.997152
c9_repeats	0.00015688	0.000166049	0.944781	0.345676	got1	0.997152
c9_repeats	0.000307095	0.000161182	1.90527	0.05772	gp1ba	0.997152
c9_repeats	3.97273e-05	0.00017739	0.223955	0.822984	gp1bb	0.997152
c9_repeats	-0.000214265	0.000162094	-1.32186	0.187291	gp2	0.997152
c9_repeats	0.00028534	0.000175236	1.62832	0.104717	gp5	0.997152
c9_repeats	6.68095e-05	0.000166481	0.401305	0.688496	gp6	0.997152
c9_repeats	-0.000199851	0.000163882	-1.21948	0.223662	gpa33	0.997152
c9_repeats	9.6826e-05	0.000159724	0.606209	0.54485	gpc1	0.997152
c9_repeats	9.05452e-05	0.000164652	0.549918	0.582806	gpc5	0.997152
c9_repeats	9.41026e-06	0.000173624	0.0541992	0.95682	gpd1	0.997152
c9_repeats	0.000147559	0.000171933	0.858236	0.391584	gpha2	0.997152
c9_repeats	0.00012937	0.000176042	0.73488	0.463099	gpi	0.997152
c9_repeats	-0.000236205	0.000175186	-1.34831	0.178781	gpihbp1	0.997152
c9_repeats	0.000139249	0.00016616	0.838041	0.402707	gpkow	0.997152
c9_repeats	0.000109325	0.000160228	0.682307	0.495607	gpnmb	0.997152
c9_repeats	0.00018456	0.00017474	1.05619	0.29192	gpr101	0.997152
c9_repeats	-5.35166e-05	0.000176476	-0.303252	0.761948	gpr158	0.997152
c9_repeats	-0.000292515	0.000165613	-1.76626	0.0785725	gpr15l	0.997152
c9_repeats	-5.527e-05	0.000157963	-0.349892	0.726674	gpr37	0.997152
c9_repeats	9.31832e-05	0.000173385	0.537435	0.591449	gprc5c	0.997152
c9_repeats	5.28505e-05	0.000164978	0.320349	0.748934	grap2	0.997152
c9_repeats	0.000182523	0.00017438	1.04669	0.296244	grhpr	0.997152
c9_repeats	-3.43838e-05	0.000174883	-0.196611	0.844291	grik2	0.997152
c9_repeats	0.000114425	0.000178429	0.641292	0.521933	grin2b	0.997152
c9_repeats	-9.13804e-05	0.000160873	-0.568028	0.570456	grk5	0.997152
c9_repeats	-6.72321e-05	0.00016344	-0.411357	0.681121	grn	0.997152
c9_repeats	1.00837e-05	0.000178256	0.0565685	0.954935	grp	0.997152
c9_repeats	0.00019157	0.000160243	1.1955	0.232879	grpel1	0.997152
c9_repeats	-7.06794e-05	0.00017409	-0.405994	0.685113	grsf1	0.997152
c9_repeats	0.000275412	0.000163555	1.68391	0.0933178	gsap	0.997152
c9_repeats	-7.38803e-05	0.000176426	-0.418762	0.67575	gsn	0.997152
c9_repeats	-0.000118788	0.000173136	-0.686098	0.493287	gsr	0.997152
c9_repeats	-0.000102352	0.000160454	-0.637889	0.524049	gsta1	0.997152
c9_repeats	-2.08378e-05	0.00016311	-0.127754	0.898436	gsta3	0.997152
c9_repeats	0.000294486	0.000175909	1.67408	0.0954225	gstm4	0.997152
c9_repeats	-1.59876e-05	0.000166329	-0.0961204	0.923492	gstp1	0.997152
c9_repeats	-0.0002017	0.000173312	-1.1638	0.245603	gstt2b	0.997152
c9_repeats	0.000400245	0.000171143	2.33865	0.0201516	gtf2ird1	0.997152
c9_repeats	0.000108652	0.000173493	0.626261	0.531727	gtpbp2	0.997152
c9_repeats	-0.000180218	0.000162223	-1.11093	0.267537	guca2a	0.997152
c9_repeats	0.00020541	0.000173919	1.18107	0.238712	gucy2c	0.997152
c9_repeats	0.000130578	0.000179327	0.728156	0.467231	guk1	0.997152
c9_repeats	-8.05782e-05	0.000156457	-0.515019	0.606921	gusb	0.997152
c9_repeats	4.87608e-05	0.000163678	0.297907	0.765988	gys1	0.997152
c9_repeats	-0.000236896	0.000159962	-1.48095	0.139701	gzma	0.997152
c9_repeats	0.00025648	0.000158113	1.62212	0.105867	gzmb	0.997152
c9_repeats	-0.000369833	0.000161207	-2.29415	0.0224963	gzmh	0.997152
c9_repeats	-0.000321	0.000176556	-1.81813	0.0703071	h2ap	0.997152
c9_repeats	-0.000268858	0.000172694	-1.55684	0.120831	hadh	0.997152
c9_repeats	0.000168355	0.000161402	1.04308	0.297785	hagh	0.997152
c9_repeats	-5.94321e-05	0.000155094	-0.383201	0.701851	hao1	0.997152
c9_repeats	7.94154e-05	0.000165705	0.479257	0.632122	hars1	0.997152
c9_repeats	-0.000216676	0.00014892	-1.45499	0.146758	havcr1	0.997152
c9_repeats	-1.89884e-05	0.000156515	-0.12132	0.903523	havcr2	0.997152
c9_repeats	0.000254363	0.000160866	1.58121	0.114925	hbegf	0.997152
c9_repeats	5.2906e-05	0.000163841	0.322911	0.746996	hbq1	0.997152
c9_repeats	4.15811e-05	0.000173299	0.239938	0.810573	hbz	0.997152
c9_repeats	-4.04191e-05	0.000178869	-0.225971	0.821417	hcg22	0.997152
c9_repeats	6.90003e-05	0.000162748	0.423969	0.671902	hcls1	0.997152
c9_repeats	2.28475e-05	0.000179377	0.127372	0.898754	hdac8	0.997152
c9_repeats	5.36872e-05	0.000178074	0.301488	0.763298	hdac9	0.997152
c9_repeats	9.09967e-05	0.00017564	0.518086	0.604857	hddc2	0.997152
c9_repeats	8.22214e-05	0.000164044	0.501217	0.6166	hdgf	0.997152
c9_repeats	4.05567e-05	0.000174732	0.232108	0.816642	hdgfl2	0.997152
c9_repeats	-0.000229701	0.000164885	-1.3931	0.164656	hebp1	0.997152
c9_repeats	-8.32238e-05	0.000167394	-0.497173	0.619504	heg1	0.997152
c9_repeats	-0.000131588	0.000174222	-0.755289	0.450778	hepacam2	0.997152
c9_repeats	-0.000515641	0.000168093	-3.06759	0.00239335	heph	0.997152
c9_repeats	0.000113441	0.00016363	0.693275	0.488694	hexim1	0.997152
c9_repeats	-0.000186088	0.00015699	-1.18535	0.236847	hgf	0.997152
c9_repeats	-9.78177e-05	0.000174593	-0.560262	0.575804	hgfac	0.997152
c9_repeats	0.000191001	0.000162407	1.17606	0.240573	hgs	0.997152
c9_repeats	0.000105517	0.000170899	0.617426	0.537509	hhex	0.997152
c9_repeats	5.42604e-06	0.000176059	0.0308195	0.975439	hif1a	0.997152
c9_repeats	9.32149e-05	0.000178804	0.521324	0.602623	hip1	0.997152
c9_repeats	4.61997e-05	0.000169563	0.272464	0.785488	hip1r	0.997152
c9_repeats	-7.75572e-05	0.000174248	-0.445097	0.656632	hjv	0.997152
c9_repeats	-0.000175403	0.000163648	-1.07183	0.284687	hk2	0.997152
c9_repeats	7.16217e-05	0.000176501	0.405787	0.685244	hla_a	0.997152
c9_repeats	-4.03429e-05	0.000153878	-0.262174	0.793374	hla_dra	0.997152
c9_repeats	-5.75264e-05	0.000159853	-0.359869	0.719208	hla_e	0.997152
c9_repeats	9.89599e-05	0.000161749	0.61181	0.541143	hmbs	0.997152
c9_repeats	-4.9772e-05	0.000175018	-0.284383	0.776352	hmcn2	0.997152
c9_repeats	0.000138322	0.000175164	0.789672	0.43048	hmgcl	0.997152
c9_repeats	0.000414461	0.000176625	2.34656	0.0197652	hmgcs1	0.997152
c9_repeats	1.54424e-05	0.000174869	0.0883084	0.929706	hmmr	0.997152
c9_repeats	6.76496e-05	0.000152564	0.443418	0.657799	hmox1	0.997152
c9_repeats	0.000296396	0.00016096	1.84142	0.0665953	hmox2	0.997152
c9_repeats	-6.56883e-05	0.000176792	-0.371556	0.710544	hnf1a	0.997152
c9_repeats	0.000115848	0.000157671	0.734748	0.463102	hnmt	0.997152
c9_repeats	-2.17367e-05	0.000165762	-0.131132	0.895763	hnrnpk	0.997152
c9_repeats	0.000122193	0.000170799	0.715423	0.47501	hnrnpul1	0.997152
c9_repeats	-9.19223e-06	0.000163952	-0.0560666	0.955327	hpcal1	0.997152
c9_repeats	4.36388e-05	0.0001633	0.267231	0.789489	hpgds	0.997152
c9_repeats	0.000304163	0.000173512	1.75298	0.0808307	hpse	0.997152
c9_repeats	-0.000162513	0.000177496	-0.915585	0.360778	hras	0.997152
c9_repeats	0.00013957	0.000178378	0.782441	0.434708	hrc	0.997152
c9_repeats	-0.000259174	0.000173763	-1.49154	0.137091	hrg	0.997152
c9_repeats	0.000148702	0.000178859	0.831392	0.406558	hs1bp3	0.997152
c9_repeats	-6.25405e-05	0.000166007	-0.376735	0.706649	hs3st3b1	0.997152
c9_repeats	3.79528e-05	0.000163129	0.232655	0.816194	hs6st1	0.997152
c9_repeats	0.00018702	0.00017376	1.07631	0.28288	hs6st2	0.997152
c9_repeats	1.71296e-05	0.000178048	0.0962076	0.923434	hsbp1	0.997152
c9_repeats	7.40385e-05	0.000162	0.457028	0.647994	hsd11b1	0.997152
c9_repeats	-5.69562e-05	0.000173098	-0.329041	0.742397	hsd17b14	0.997152
c9_repeats	-5.84756e-05	0.00017686	-0.330633	0.741212	hsd17b3	0.997152
c9_repeats	0.000254297	0.000174957	1.45348	0.147365	hsdl2	0.997152
c9_repeats	0.000324008	0.000165617	1.95637	0.0513984	hsp90b1	0.997152
c9_repeats	0.000127468	0.000163295	0.780596	0.435668	hspa1a	0.997152
c9_repeats	0.000148442	0.000173814	0.854029	0.393913	hspa2	0.997152
c9_repeats	0.000119332	0.000165835	0.719582	0.472372	hspb1	0.997152
c9_repeats	1.88209e-05	0.000148731	0.126543	0.89939	hspb6	0.997152
c9_repeats	2.42888e-05	0.000160527	0.151306	0.879837	hspg2	0.997152
c9_repeats	6.33592e-05	0.000172815	0.36663	0.714212	htr1a	0.997152
c9_repeats	0.000192269	0.000176563	1.08895	0.277245	htr1b	0.997152
c9_repeats	8.31109e-05	0.000163652	0.507851	0.611948	htra2	0.997152
c9_repeats	1.94677e-05	0.000161681	0.120408	0.904242	hyal1	0.997152
c9_repeats	8.21905e-05	0.000161815	0.507929	0.611877	hyou1	0.997152
c9_repeats	0.000135814	0.000164008	0.828094	0.408298	ica1	0.997152
c9_repeats	-1.68928e-05	0.000156919	-0.107653	0.914344	icam1	0.997152
c9_repeats	8.876e-05	0.000161176	0.550702	0.58225	icam2	0.997152
c9_repeats	-0.000172037	0.000156974	-1.09596	0.27398	icam3	0.997152
c9_repeats	3.42539e-05	0.000161645	0.211908	0.832328	icam4	0.997152
c9_repeats	-9.03012e-05	0.000162277	-0.556465	0.578321	icam5	0.997152
c9_repeats	0.000329055	0.000162283	2.02766	0.0435186	icoslg	0.997152
c9_repeats	8.18544e-05	0.000175566	0.466231	0.641461	id4	0.997152
c9_repeats	0.000155685	0.000162415	0.958565	0.338588	idi2	0.997152
c9_repeats	3.86322e-05	0.000171597	0.225134	0.822062	ido1	0.997152
c9_repeats	-4.47023e-05	0.000163619	-0.273209	0.784886	ids	0.997152
c9_repeats	-9.21441e-05	0.000162878	-0.565723	0.572019	idua	0.997152
c9_repeats	-5.56776e-05	0.000165176	-0.337081	0.736342	ifi30	0.997152
c9_repeats	0.000102829	0.000173457	0.592819	0.553844	ifit1	0.997152
c9_repeats	0.000413378	0.000169501	2.4388	0.0154413	ifit3	0.997152
c9_repeats	3.4597e-06	0.00017364	0.0199246	0.984119	ifnar1	0.997152
c9_repeats	0.00025488	0.000160564	1.5874	0.113511	ifng	0.997152
c9_repeats	4.37169e-05	0.000161096	0.271372	0.786295	ifngr1	0.997152
c9_repeats	-0.000224149	0.000161677	-1.3864	0.166708	ifngr2	0.997152
c9_repeats	0.000109018	0.000167431	0.651121	0.515491	ifnl1	0.997152
c9_repeats	6.7243e-05	0.000178999	0.375661	0.707494	ifnl2	0.997152
c9_repeats	-0.000162276	0.000159762	-1.01574	0.310603	ifnlr1	0.997152
c9_repeats	2.57357e-06	0.000178153	0.0144459	0.988486	ifnw1	0.997152
c9_repeats	-5.20477e-05	0.000175828	-0.296014	0.76747	ift20	0.997152
c9_repeats	6.44186e-05	0.000174746	0.368642	0.712704	igbp1	0.997152
c9_repeats	-0.000100846	0.000175377	-0.575024	0.565803	igdcc3	0.997152
c9_repeats	4.13425e-05	0.000170085	0.243069	0.808149	igdcc4	0.997152
c9_repeats	0.000121577	0.000158973	0.764767	0.445039	igf1r	0.997152
c9_repeats	-0.000108234	0.000178579	-0.606086	0.545033	igf2bp3	0.997152
c9_repeats	-1.46284e-05	0.000162922	-0.0897881	0.928518	igf2r	0.997152
c9_repeats	0.000241526	0.000154481	1.56347	0.119	igfbp1	0.997152
c9_repeats	0.000267116	0.000157175	1.69948	0.0902693	igfbp2	0.997152
c9_repeats	0.000294879	0.00015309	1.92618	0.0550363	igfbp3	0.997152
c9_repeats	1.16393e-05	0.000160133	0.0726852	0.942109	igfbp4	0.997152
c9_repeats	-0.000140949	0.000145285	-0.970154	0.332765	igfbp6	0.997152
c9_repeats	3.06491e-06	0.000157537	0.0194552	0.984491	igfbp7	0.997152
c9_repeats	-0.000186267	0.000156977	-1.18659	0.236358	igfbpl1	0.997152
c9_repeats	0.000110616	0.000180191	0.613882	0.539879	igfl4	0.997152
c9_repeats	7.65036e-05	0.000176352	0.433813	0.664816	ighmbp2	0.997152
c9_repeats	-0.00017439	0.000173943	-1.00257	0.317033	iglc2	0.997152
c9_repeats	-5.56655e-05	0.000177092	-0.314332	0.753546	iglon5	0.997152
c9_repeats	0.00010038	0.000163957	0.61223	0.540951	igsf21	0.997152
c9_repeats	-0.000106727	0.000160806	-0.663702	0.507414	igsf3	0.997152
c9_repeats	-5.08138e-05	0.000161096	-0.315425	0.752665	igsf8	0.997152
c9_repeats	-0.000197858	0.000169352	-1.16832	0.243782	igsf9	0.997152
c9_repeats	7.03498e-05	0.000163248	0.430938	0.666835	ikbkg	0.997152
c9_repeats	0.000354959	0.000163386	2.17253	0.0306578	ikzf2	0.997152
c9_repeats	-7.94954e-05	0.000162515	-0.489156	0.625101	il10	0.997152
c9_repeats	0.000115245	0.000163777	0.703675	0.4822	il10ra	0.997152
c9_repeats	-0.000189888	0.00015832	-1.19939	0.231342	il10rb	0.997152
c9_repeats	-0.000286224	0.000160305	-1.7855	0.075226	il11	0.997152
c9_repeats	0.000265552	0.000159373	1.66622	0.09676	il12a_il12b	0.997152
c9_repeats	0.000271554	0.000156616	1.73388	0.0839976	il12b	0.997152
c9_repeats	-0.000203471	0.000160753	-1.26573	0.206625	il12rb1	0.997152
c9_repeats	0.000321924	0.000175697	1.83227	0.0681607	il12rb2	0.997152
c9_repeats	3.99461e-05	0.000163528	0.244277	0.807189	il13	0.997152
c9_repeats	4.45426e-05	0.000166374	0.267726	0.789107	il13ra1	0.997152
c9_repeats	8.84339e-05	0.000177528	0.498142	0.618831	il13ra2	0.997152
c9_repeats	5.58154e-06	0.000163561	0.0341252	0.972801	il15	0.997152
c9_repeats	-9.86744e-05	0.000162164	-0.608485	0.543342	il15ra	0.997152
c9_repeats	3.33698e-05	0.000161426	0.206719	0.836374	il16	0.997152
c9_repeats	-1.69542e-05	0.000161485	-0.104989	0.916457	il17a	0.997152
c9_repeats	0.000113758	0.000161782	0.703155	0.482523	il17c	0.997152
c9_repeats	-0.000280018	0.000153434	-1.825	0.0690299	il17d	0.997152
c9_repeats	-7.3384e-05	0.000164577	-0.445893	0.656007	il17f	0.997152
c9_repeats	-9.35286e-05	0.00016348	-0.572111	0.567696	il17ra	0.997152
c9_repeats	0.000273205	0.000161774	1.68881	0.0923418	il17rb	0.997152
c9_repeats	-4.62566e-05	0.000156619	-0.295345	0.767939	il18	0.997152
c9_repeats	8.24754e-05	0.000153989	0.535594	0.59264	il18bp	0.997152
c9_repeats	-0.000259868	0.000159833	-1.62587	0.105059	il18r1	0.997152
c9_repeats	2.33763e-05	0.000162505	0.14385	0.885721	il18rap	0.997152
c9_repeats	0.000179794	0.00015998	1.12385	0.26203	il19	0.997152
c9_repeats	-0.000152417	0.000164526	-0.926405	0.355006	il1a	0.997152
c9_repeats	0.000244036	0.000164416	1.48426	0.138846	il1b	0.997152
c9_repeats	-0.000288681	0.000158484	-1.82151	0.0695456	il1r2	0.997152
c9_repeats	0.000140517	0.000163518	0.859336	0.390875	il1rap	0.997152
c9_repeats	-5.45806e-05	0.000147685	-0.369575	0.711961	il1rl1	0.997152
c9_repeats	-1.02819e-05	0.000157583	-0.0652471	0.948022	il1rl2	0.997152
c9_repeats	-0.000175063	0.000160172	-1.09297	0.275302	il1rn	0.997152
c9_repeats	-0.000161827	0.000164699	-0.982562	0.326642	il2	0.997152
c9_repeats	-6.05671e-05	0.000164627	-0.367904	0.713213	il20	0.997152
c9_repeats	1.76108e-05	0.000162934	0.108085	0.914003	il20ra	0.997152
c9_repeats	0.000141649	0.000177184	0.799445	0.42483	il20rb	0.997152
c9_repeats	-3.11071e-05	0.000176097	-0.176648	0.859935	il21r	0.997152
c9_repeats	0.000231288	0.000168916	1.36925	0.17216	il22	0.997152
c9_repeats	-3.52524e-05	0.000165163	-0.21344	0.831134	il22ra1	0.997152
c9_repeats	0.000244641	0.000162899	1.5018	0.134236	il24	0.997152
c9_repeats	0.000212156	0.000175753	1.20713	0.228587	il25	0.997152
c9_repeats	6.7304e-06	0.000158647	0.0424238	0.96619	il2ra	0.997152
c9_repeats	0.000126748	0.00016423	0.771767	0.440881	il2rb	0.997152
c9_repeats	-5.72685e-05	0.000172847	-0.331325	0.740679	il2rg	0.997152
c9_repeats	0.000344813	0.000176117	1.95787	0.0514187	il3	0.997152
c9_repeats	-4.35474e-05	0.000176993	-0.24604	0.805863	il31	0.997152
c9_repeats	-0.00016111	0.000178067	-0.904774	0.366512	il31ra	0.997152
c9_repeats	9.42145e-05	0.000156969	0.60021	0.548837	il32	0.997152
c9_repeats	0.000112638	0.000162066	0.695015	0.487602	il33	0.997152
c9_repeats	0.000410021	0.000163317	2.51059	0.012605	il34	0.997152
c9_repeats	0.000155271	0.000178201	0.871323	0.384456	il36a	0.997152
c9_repeats	2.71262e-05	0.000174891	0.155103	0.876872	il36g	0.997152
c9_repeats	-0.000141652	0.000152505	-0.928838	0.353746	il3ra	0.997152
c9_repeats	0.000210043	0.000160337	1.31001	0.191229	il4	0.997152
c9_repeats	-0.000118143	0.000158218	-0.746714	0.455843	il4r	0.997152
c9_repeats	2.72751e-05	0.00016247	0.167878	0.866796	il5	0.997152
c9_repeats	-0.000227735	0.000161536	-1.40981	0.159671	il5ra	0.997152
c9_repeats	1.08414e-06	0.000161682	0.0067054	0.994655	il6	0.997152
c9_repeats	-0.000170783	0.000158626	-1.07664	0.282521	il6r	0.997152
c9_repeats	-8.19099e-05	0.000161345	-0.507668	0.612071	il6st	0.997152
c9_repeats	0.0002192	0.000163825	1.33801	0.181945	il7	0.997152
c9_repeats	5.62356e-05	0.000159156	0.353337	0.724096	il7r	0.997152
c9_repeats	-1.71109e-05	0.000173064	-0.0988707	0.921321	il9	0.997152
c9_repeats	1.447e-05	0.000167226	0.0865296	0.931106	ilkap	0.997152
c9_repeats	2.45259e-05	0.000168794	0.145301	0.884591	immt	0.997152
c9_repeats	5.04193e-05	0.000164589	0.306335	0.759573	impa1	0.997152
c9_repeats	0.000149569	0.000172598	0.866576	0.386996	impact	0.997152
c9_repeats	0.000276836	0.000178046	1.55485	0.121272	impg1	0.997152
c9_repeats	-1.37638e-05	0.00016484	-0.0834976	0.933515	ing1	0.997152
c9_repeats	0.000114468	0.000171836	0.666148	0.505931	inhbb	0.997152
c9_repeats	-7.73184e-05	0.000161357	-0.479175	0.632181	inhbc	0.997152
c9_repeats	0.000167184	0.000164319	1.01744	0.309802	inpp1	0.997152
c9_repeats	0.000112667	0.000173251	0.650311	0.516098	inpp5d	0.997152
c9_repeats	0.000199132	0.000176718	1.12684	0.260882	inpp5j	0.997152
c9_repeats	0.000245484	0.000164751	1.49004	0.137313	inppl1	0.997152
c9_repeats	-0.000104945	9.13468e-05	-1.14886	0.251697	insl3	0.997152
c9_repeats	0.000146334	0.000175921	0.831817	0.406313	insl4	0.997152
c9_repeats	2.73617e-05	0.000161447	0.169478	0.865558	insl5	0.997152
c9_repeats	3.94782e-05	0.0001748	0.225848	0.821514	insr	0.997152
c9_repeats	1.25853e-05	0.000162713	0.0773469	0.938402	ipcef1	0.997152
c9_repeats	0.00018169	0.000161423	1.12555	0.261295	iqgap2	0.997152
c9_repeats	-6.08482e-05	0.000163669	-0.371776	0.710331	irag2	0.997152
c9_repeats	3.22976e-05	0.000163589	0.197431	0.843628	irak1	0.997152
c9_repeats	6.71572e-05	0.000165319	0.406229	0.684875	irak4	0.997152
c9_repeats	0.000178066	0.000166709	1.06812	0.286372	islr2	0.997152
c9_repeats	-9.75603e-06	0.000157338	-0.0620069	0.9506	ism1	0.997152
c9_repeats	7.0779e-05	0.000174153	0.406418	0.684781	ism2	0.997152
c9_repeats	0.000121482	0.000175587	0.691861	0.489666	ist1	0.997152
c9_repeats	4.43852e-05	0.000162657	0.272877	0.785143	itga11	0.997152
c9_repeats	0.000111172	0.000170257	0.65297	0.514376	itga2	0.997152
c9_repeats	-0.000172609	0.000160243	-1.07717	0.282312	itga5	0.997152
c9_repeats	7.44043e-05	0.000162405	0.45814	0.647196	itga6	0.997152
c9_repeats	1.90597e-05	0.000177201	0.10756	0.914436	itgal	0.997152
c9_repeats	-6.84397e-05	0.000161127	-0.424757	0.671333	itgam	0.997152
c9_repeats	0.000161078	0.000153103	1.05209	0.293635	itgav	0.997152
c9_repeats	0.000301044	0.000173534	1.73478	0.0840264	itgax	0.997152
c9_repeats	9.05015e-05	0.000159191	0.568509	0.570119	itgb1	0.997152
c9_repeats	8.53392e-05	0.000163747	0.521165	0.602665	itgb1bp1	0.997152
c9_repeats	3.79557e-05	0.000165529	0.2293	0.818798	itgb1bp2	0.997152
c9_repeats	-2.47264e-05	0.000155641	-0.158868	0.873881	itgb2	0.997152
c9_repeats	0.000127962	0.00016113	0.794153	0.427763	itgb5	0.997152
c9_repeats	-3.56179e-05	0.000159672	-0.223069	0.823639	itgb6	0.997152
c9_repeats	5.98295e-05	0.000162112	0.369064	0.71235	itgb7	0.997152
c9_repeats	7.01841e-05	0.000168471	0.416594	0.67733	itgbl1	0.997152
c9_repeats	-0.000119129	0.000177234	-0.672158	0.502101	itih1	0.997152
c9_repeats	7.05427e-05	0.000154505	0.456573	0.648312	itih3	0.997152
c9_repeats	-3.60025e-05	0.000172363	-0.208877	0.834714	itih4	0.997152
c9_repeats	-0.000164647	0.00017297	-0.951884	0.342083	itih5	0.997152
c9_repeats	-0.00022229	0.000161479	-1.37659	0.169705	itm2a	0.997152
c9_repeats	8.70202e-05	0.000179989	0.483474	0.629202	itpa	0.997152
c9_repeats	2.93775e-05	0.000175445	0.167446	0.867157	itpr1	0.997152
c9_repeats	0.000184402	0.000175301	1.05191	0.293876	itprip	0.997152
c9_repeats	0.000121554	0.000164982	0.73677	0.461866	ivd	0.997152
c9_repeats	-8.58932e-05	0.000177247	-0.484596	0.62841	izumo1	0.997152
c9_repeats	0.000233455	0.00016018	1.45745	0.146063	jam2	0.997152
c9_repeats	-6.93558e-05	0.000175871	-0.394357	0.693654	jam3	0.997152
c9_repeats	0.00022026	0.000161601	1.36299	0.173944	jchain	0.997152
c9_repeats	1.89834e-05	0.000177269	0.107088	0.91481	jmjd1c	0.997152
c9_repeats	5.68307e-05	0.000175246	0.324292	0.745989	jpt2	0.997152
c9_repeats	0.0001054	0.000163814	0.643411	0.520466	jun	0.997152
c9_repeats	0.000131183	0.000163481	0.802437	0.422964	kazald1	0.997152
c9_repeats	8.08277e-05	0.000175065	0.4617	0.644698	kazn	0.997152
c9_repeats	9.96339e-05	0.000175376	0.568115	0.570477	kcnc4	0.997152
c9_repeats	0.000442743	0.000173688	2.54907	0.0114116	kcnh2	0.997152
c9_repeats	-0.000219558	0.000166447	-1.31909	0.188196	kcnip4	0.997152
c9_repeats	-7.66319e-05	0.000172697	-0.443736	0.657617	kctd5	0.997152
c9_repeats	-7.60547e-05	0.000179167	-0.42449	0.671592	kdm3a	0.997152
c9_repeats	0.000145294	0.000161104	0.901864	0.367886	kdr	0.997152
c9_repeats	8.7296e-05	0.000158994	0.549051	0.583399	kel	0.997152
c9_repeats	0.000138387	0.000177299	0.780529	0.435859	khdc3l	0.997152
c9_repeats	0.000100008	0.000174635	0.572668	0.567392	khk	0.997152
c9_repeats	0.000207698	0.000172751	1.20229	0.230375	kiaa0319	0.997152
c9_repeats	6.45714e-05	0.000175716	0.367476	0.713579	kiaa1549	0.997152
c9_repeats	-6.6954e-05	0.000173932	-0.384944	0.70061	kiaa1549l	0.997152
c9_repeats	8.85317e-05	0.000172013	0.51468	0.607235	kiaa2013	0.997152
c9_repeats	-2.33322e-06	0.000177571	-0.0131396	0.989527	kif1c	0.997152
c9_repeats	0.000261902	0.000176108	1.48716	0.138257	kif20b	0.997152
c9_repeats	-0.000338125	0.000174584	-1.93675	0.0539549	kif22	0.997152
c9_repeats	8.11967e-05	0.000167108	0.485894	0.627413	kifbp	0.997152
c9_repeats	0.000100034	0.000168622	0.593244	0.553558	kir2dl2	0.997152
c9_repeats	0.00020764	0.000155105	1.3387	0.181757	kir2dl3	0.997152
c9_repeats	-0.000153862	0.000174956	-0.879431	0.380012	kir2ds4	0.997152
c9_repeats	-0.000110331	0.000164636	-0.67015	0.503316	kir3dl1	0.997152
c9_repeats	3.02433e-05	0.000176921	0.170942	0.864415	kir3dl2	0.997152
c9_repeats	0.000415951	0.000174619	2.38205	0.0179807	kirrel1	0.997152
c9_repeats	0.000198571	0.000164744	1.20533	0.229073	kirrel2	0.997152
c9_repeats	-9.16115e-05	0.000158163	-0.57922	0.562881	kit	0.997152
c9_repeats	0.000136038	0.000162201	0.838698	0.402327	kitlg	0.997152
c9_repeats	0.000153181	0.000164738	0.929843	0.353237	klb	0.997152
c9_repeats	8.82376e-06	0.000172338	0.0512002	0.959208	klf4	0.997152
c9_repeats	0.000238753	0.000174122	1.37118	0.171538	klhl41	0.997152
c9_repeats	0.000290372	0.000164927	1.76061	0.079396	klk1	0.997152
c9_repeats	0.000133174	0.000164568	0.80923	0.419053	klk10	0.997152
c9_repeats	4.81778e-05	0.000163806	0.294116	0.768882	klk11	0.997152
c9_repeats	0.000238549	0.000161427	1.47775	0.140603	klk12	0.997152
c9_repeats	9.09045e-05	0.000164772	0.551697	0.581591	klk13	0.997152
c9_repeats	4.9757e-05	0.000159169	0.312604	0.754806	klk14	0.997152
c9_repeats	-0.000291767	0.000175186	-1.66546	0.0970881	klk15	0.997152
c9_repeats	-0.000184872	9.6233e-05	-1.92109	0.0558484	klk3	0.997152
c9_repeats	-0.000115414	0.000154288	-0.748048	0.455038	klk4	0.997152
c9_repeats	5.08189e-05	0.00016184	0.314006	0.753745	klk6	0.997152
c9_repeats	-2.89377e-05	0.00017655	-0.163907	0.869941	klk7	0.997152
c9_repeats	0.000170745	0.000161558	1.05687	0.291486	klk8	0.997152
c9_repeats	-0.000191851	0.000172194	-1.11415	0.26631	klkb1	0.997152
c9_repeats	7.69696e-05	0.000162747	0.47294	0.63661	klrb1	0.997152
c9_repeats	-3.59858e-05	0.00017902	-0.201015	0.840853	klrc1	0.997152
c9_repeats	2.74769e-05	0.000160104	0.171619	0.863856	klrd1	0.997152
c9_repeats	-4.56403e-06	0.000175261	-0.0260414	0.979246	klrf1	0.997152
c9_repeats	-0.000172946	0.00017298	-0.999802	0.318361	klrk1	0.997152
c9_repeats	9.02962e-05	0.000166495	0.542337	0.588024	krt14	0.997152
c9_repeats	-9.90687e-05	0.000177223	-0.559007	0.57668	krt17	0.997152
c9_repeats	-6.12803e-05	0.000156879	-0.39062	0.696368	krt18	0.997152
c9_repeats	-0.000134973	0.000158214	-0.853099	0.394311	krt19	0.997152
c9_repeats	0.000169108	0.000159028	1.06339	0.288504	krt5	0.997152
c9_repeats	-0.000168046	0.000176663	-0.951221	0.342453	krt6c	0.997152
c9_repeats	1.50096e-05	0.000172098	0.0872153	0.930572	krt8	0.997152
c9_repeats	5.71606e-05	0.000165073	0.346275	0.729386	kyat1	0.997152
c9_repeats	9.59509e-05	0.0001566	0.612715	0.540543	kynu	0.997152
c9_repeats	1.0226e-05	0.00015929	0.0641976	0.948858	l1cam	0.997152
c9_repeats	-2.1329e-05	0.000175074	-0.121829	0.903132	l3hypdh	0.997152
c9_repeats	0.000130385	0.000173546	0.751298	0.453186	lacrt	0.997152
c9_repeats	3.963e-05	0.00016546	0.239514	0.810876	lactb2	0.997152
c9_repeats	7.43507e-06	0.000162429	0.0457744	0.963522	lag3	0.997152
c9_repeats	-0.000242617	0.000155753	-1.5577	0.12038	lair1	0.997152
c9_repeats	0.000106697	0.000163059	0.654344	0.513418	lair2	0.997152
c9_repeats	-0.000119667	0.000176864	-0.676606	0.49931	lama1	0.997152
c9_repeats	-8.2897e-06	0.000162855	-0.0509024	0.959438	lama4	0.997152
c9_repeats	4.57586e-05	0.000177855	0.25728	0.797177	lamb1	0.997152
c9_repeats	0.000201939	0.000173702	1.16256	0.246125	lamp1	0.997152
c9_repeats	5.16587e-05	0.000158812	0.325281	0.745203	lamp2	0.997152
c9_repeats	0.000109305	0.000155048	0.704973	0.481391	lamp3	0.997152
c9_repeats	0.000282087	0.000173815	1.62291	0.105878	lamtor5	0.997152
c9_repeats	0.000150415	0.000164137	0.916396	0.36022	lap3	0.997152
c9_repeats	0.000169319	0.000172887	0.979359	0.328357	larp1	0.997152
c9_repeats	0.000107974	0.000164563	0.656126	0.512261	lat	0.997152
c9_repeats	0.000141928	0.000166406	0.852898	0.394427	lat2	0.997152
c9_repeats	3.81843e-05	0.000179925	0.212224	0.832114	lats1	0.997152
c9_repeats	-1.42626e-05	0.00015549	-0.0917271	0.92698	layn	0.997152
c9_repeats	0.00013492	0.000162397	0.8308	0.406754	lbp	0.997152
c9_repeats	0.000138383	0.000160855	0.860296	0.390329	lbr	0.997152
c9_repeats	-0.000194166	0.000177629	-1.0931	0.275399	lcat	0.997152
c9_repeats	-0.000306076	0.000173343	-1.76573	0.0786527	lcn15	0.997152
c9_repeats	-0.00016877	0.000161503	-1.045	0.296885	lcn2	0.997152
c9_repeats	-0.000231076	0.00017344	-1.33231	0.183962	lcp1	0.997152
c9_repeats	0.000168512	0.000163022	1.03368	0.302124	ldlr	0.997152
c9_repeats	9.29349e-05	0.000172482	0.538808	0.590495	ldlrap1	0.997152
c9_repeats	-0.000157066	0.000149007	-1.05409	0.292851	lect2	0.997152
c9_repeats	-0.000185376	0.000149498	-1.23999	0.215981	lefty2	0.997152
c9_repeats	-8.12305e-05	0.000174437	-0.465673	0.641872	leg1	0.997152
c9_repeats	-0.000115256	0.000178512	-0.645649	0.519111	lelp1	0.997152
c9_repeats	-0.000185269	0.000175525	-1.05552	0.2922	leo1	0.997152
c9_repeats	-0.000261334	0.000134964	-1.93632	0.0537967	lep	0.997152
c9_repeats	6.16136e-05	0.000158953	0.387623	0.698579	lepr	0.997152
c9_repeats	6.11935e-05	0.0001725	0.354745	0.723078	letm1	0.997152
c9_repeats	-6.83032e-05	0.0001595	-0.428233	0.668798	lgals1	0.997152
c9_repeats	2.80664e-05	0.000154116	0.182112	0.855618	lgals3	0.997152
c9_repeats	-0.000292364	0.000173971	-1.68053	0.0940978	lgals3bp	0.997152
c9_repeats	-0.000332991	0.00015574	-2.13812	0.0333313	lgals4	0.997152
c9_repeats	-4.88028e-05	0.000152994	-0.318985	0.749969	lgals7_lgals7b	0.997152
c9_repeats	0.000231954	0.000162646	1.42612	0.154897	lgals8	0.997152
c9_repeats	-7.61383e-05	0.000155892	-0.488405	0.625627	lgals9	0.997152
c9_repeats	-0.000111449	0.000158835	-0.701668	0.483442	lgmn	0.997152
c9_repeats	7.40076e-05	0.000159121	0.465104	0.64222	lhb	0.997152
c9_repeats	0.00023686	0.000162225	1.46007	0.145338	lhpp	0.997152
c9_repeats	-0.000115893	0.000167552	-0.69168	0.489699	lif	0.997152
c9_repeats	8.25512e-05	0.000163498	0.504908	0.614008	lifr	0.997152
c9_repeats	-0.000379473	0.00015531	-2.44332	0.0151575	lilra2	0.997152
c9_repeats	-0.000376792	0.00017426	-2.16224	0.031541	lilra3	0.997152
c9_repeats	-4.02576e-05	0.000170713	-0.23582	0.813774	lilra4	0.997152
c9_repeats	-0.000436048	0.000159448	-2.73474	0.00662733	lilra5	0.997152
c9_repeats	1.06049e-05	0.000174782	0.0606753	0.951666	lilra6	0.997152
c9_repeats	-0.000423894	0.000159895	-2.65107	0.00845133	lilrb1	0.997152
c9_repeats	-0.000258865	0.000159991	-1.61799	0.106718	lilrb2	0.997152
c9_repeats	-0.000195982	0.000154962	-1.26471	0.206991	lilrb4	0.997152
c9_repeats	0.000114021	0.000163486	0.69744	0.48607	lilrb5	0.997152
c9_repeats	-0.000197997	0.000178358	-1.11011	0.268037	lipf	0.997152
c9_repeats	-4.27223e-05	0.000171433	-0.249206	0.803406	lmnb1	0.997152
c9_repeats	0.000241689	0.000163029	1.48249	0.139454	lmnb2	0.997152
c9_repeats	-3.03663e-05	0.000165626	-0.183343	0.854677	lmod1	0.997152
c9_repeats	-2.61249e-05	0.000177393	-0.147271	0.883039	lmod2	0.997152
c9_repeats	-1.13305e-05	0.000176588	-0.0641633	0.948892	lonp1	0.997152
c9_repeats	-0.000159179	0.000177742	-0.895565	0.371379	lpa	0.997152
c9_repeats	5.01224e-05	0.000160839	0.311631	0.755547	lpcat2	0.997152
c9_repeats	1.37897e-05	0.000136984	0.100667	0.919884	lpl	0.997152
c9_repeats	9.05636e-05	0.000167494	0.540697	0.589164	lpo	0.997152
c9_repeats	6.58108e-06	0.000179081	0.0367492	0.970716	lpp	0.997152
c9_repeats	4.81456e-05	0.000175215	0.27478	0.783723	lrch4	0.997152
c9_repeats	4.85388e-06	0.000175833	0.027605	0.978	lrfn2	0.997152
c9_repeats	-0.000112412	0.000169198	-0.664385	0.507054	lrg1	0.997152
c9_repeats	-0.000121092	0.000156408	-0.774206	0.439442	lrig1	0.997152
c9_repeats	-6.98689e-05	0.000174337	-0.400769	0.68895	lrig3	0.997152
c9_repeats	5.33607e-05	0.000159866	0.333784	0.738786	lrp1	0.997152
c9_repeats	3.93777e-05	0.000157891	0.249398	0.803229	lrp11	0.997152
c9_repeats	0.000399257	0.000174645	2.28611	0.023102	lrp2	0.997152
c9_repeats	-4.89813e-05	0.000176612	-0.277338	0.781755	lrp2bp	0.997152
c9_repeats	1.40865e-05	0.000158096	0.089101	0.929062	lrpap1	0.997152
c9_repeats	-9.84259e-05	0.000160258	-0.614172	0.539588	lrrc25	0.997152
c9_repeats	0.000296683	0.000173127	1.71367	0.087828	lrrc37a2	0.997152
c9_repeats	-0.000225853	0.000172912	-1.30617	0.192719	lrrc38	0.997152
c9_repeats	3.68479e-06	0.000176088	0.0209259	0.983321	lrrc59	0.997152
c9_repeats	0.00018488	0.000173509	1.06553	0.28767	lrrfip1	0.997152
c9_repeats	0.000153942	0.000164461	0.936036	0.350033	lrrn1	0.997152
c9_repeats	-9.29846e-05	0.000173329	-0.536464	0.592125	lrtm1	0.997152
c9_repeats	-0.000254115	0.000170711	-1.48857	0.137852	lrtm2	0.997152
c9_repeats	0.000131612	0.00016352	0.804868	0.421581	lsm1	0.997152
c9_repeats	-3.31107e-05	0.000172989	-0.191404	0.848367	lsm8	0.997152
c9_repeats	-0.000218325	0.000158673	-1.37595	0.169903	lsp1	0.997152
c9_repeats	0.000207189	0.000161372	1.28392	0.200197	lta	0.997152
c9_repeats	-3.01476e-05	0.000162694	-0.185303	0.853121	lta4h	0.997152
c9_repeats	-1.0413e-05	0.000171665	-0.0606592	0.951679	ltb	0.997152
c9_repeats	0.000163125	0.000137737	1.18432	0.237227	ltbp2	0.997152
c9_repeats	0.000387254	0.000157487	2.45897	0.014541	ltbp3	0.997152
c9_repeats	8.0496e-05	0.000158958	0.506397	0.612958	ltbr	0.997152
c9_repeats	7.85167e-05	0.000164079	0.47853	0.632633	lto1	0.997152
c9_repeats	0.00010975	0.000172888	0.634802	0.526143	luzp2	0.997152
c9_repeats	0.000112473	0.00016422	0.684891	0.493971	lxn	0.997152
c9_repeats	8.48426e-05	0.000161809	0.524338	0.60044	ly6d	0.997152
c9_repeats	-0.00026986	0.00015928	-1.69425	0.0912954	ly75	0.997152
c9_repeats	-1.65968e-05	0.000163208	-0.101691	0.919072	ly9	0.997152
c9_repeats	0.000212072	0.000159424	1.33024	0.184502	ly96	0.997152
c9_repeats	0.000238989	0.00016372	1.45975	0.145485	lyar	0.997152
c9_repeats	0.000190795	0.000165728	1.15125	0.250587	lyn	0.997152
c9_repeats	0.000255704	0.000163913	1.56	0.119866	lypd1	0.997152
c9_repeats	0.000293299	0.000162713	1.80256	0.0725069	lypd3	0.997152
c9_repeats	-0.000284851	0.000162362	-1.75442	0.0804569	lypd8	0.997152
c9_repeats	-2.99926e-05	0.000175892	-0.170517	0.864744	lypla2	0.997152
c9_repeats	6.48067e-05	0.000175165	0.369976	0.71172	lysmd3	0.997152
c9_repeats	-0.000433384	0.000171517	-2.52678	0.0121269	lyve1	0.997152
c9_repeats	1.21545e-05	0.000160665	0.0756512	0.93976	lyzl2	0.997152
c9_repeats	0.000174173	0.000177999	0.978508	0.328769	lztfl1	0.997152
c9_repeats	0.00032203	0.000177625	1.81298	0.0710537	m6pr	0.997152
c9_repeats	0.0001111	0.000156158	0.711456	0.477385	mad1l1	0.997152
c9_repeats	0.000325083	0.000162274	2.0033	0.0461126	maea	0.997152
c9_repeats	0.000139525	0.000172555	0.808581	0.419541	mag	0.997152
c9_repeats	-0.000131655	0.00017392	-0.756983	0.449781	magea3	0.997152
c9_repeats	3.21663e-05	0.000164066	0.196057	0.844708	maged1	0.997152
c9_repeats	-0.000191742	0.000167227	-1.1466	0.252636	mamdc2	0.997152
c9_repeats	3.0485e-05	0.000172849	0.176367	0.860149	mamdc4	0.997152
c9_repeats	3.23897e-05	0.000174391	0.18573	0.85281	man1a2	0.997152
c9_repeats	-0.000177644	0.000172684	-1.02872	0.304596	man2b2	0.997152
c9_repeats	6.70517e-05	0.000179342	0.373877	0.70883	maneal	0.997152
c9_repeats	7.23667e-05	0.000164516	0.439877	0.66035	manf	0.997152
c9_repeats	-0.000147458	0.000162229	-0.908951	0.364139	mansc1	0.997152
c9_repeats	-0.000123123	0.000178031	-0.691578	0.489873	mansc4	0.997152
c9_repeats	9.73336e-05	0.000175625	0.554213	0.579939	map1lc3a	0.997152
c9_repeats	-3.04738e-05	0.000179639	-0.169639	0.865437	map1lc3b2	0.997152
c9_repeats	9.77299e-05	0.000173706	0.562617	0.574194	map2	0.997152
c9_repeats	4.51809e-06	0.00017445	0.0258991	0.979358	map2k1	0.997152
c9_repeats	4.34703e-05	0.000164554	0.264171	0.791837	map2k6	0.997152
c9_repeats	0.000286868	0.000160107	1.79172	0.0742607	map3k5	0.997152
c9_repeats	0.000101786	0.00016361	0.622125	0.534359	map4k5	0.997152
c9_repeats	5.00387e-05	0.000175558	0.285027	0.775872	mapk13	0.997152
c9_repeats	2.33279e-05	0.000161555	0.144396	0.885289	mapk9	0.997152
c9_repeats	0.000101861	0.000175857	0.579225	0.562966	mapkapk2	0.997152
c9_repeats	4.45551e-05	0.000176196	0.252872	0.800586	mapre3	0.997152
c9_repeats	0.000200658	0.000164113	1.22268	0.222456	mapt	0.997152
c9_repeats	2.17626e-05	0.000156398	0.139149	0.889428	marco	0.997152
c9_repeats	8.34127e-05	0.000176763	0.471891	0.637418	mars1	0.997152
c9_repeats	-1.65802e-05	0.000159194	-0.104151	0.917123	masp1	0.997152
c9_repeats	-3.17951e-05	0.000158929	-0.200058	0.841573	matn2	0.997152
c9_repeats	-4.12295e-05	0.000162634	-0.253512	0.800056	matn3	0.997152
c9_repeats	0.00013594	0.000163393	0.831982	0.406131	mavs	0.997152
c9_repeats	0.000162322	0.000165842	0.978779	0.328517	max	0.997152
c9_repeats	0.000211826	0.00014663	1.44463	0.149609	mb	0.997152
c9_repeats	-0.000185384	0.000179381	-1.03346	0.302406	mbl2	0.997152
c9_repeats	0.000181998	0.000156594	1.16223	0.246076	mcam	0.997152
c9_repeats	0.000465648	0.000170999	2.72311	0.00691906	mcee	0.997152
c9_repeats	2.47817e-05	0.000177175	0.139872	0.88888	mcemp1	0.997152
c9_repeats	-2.70834e-05	0.000165085	-0.164057	0.869801	mcfd2	0.997152
c9_repeats	0.000355704	0.000173811	2.0465	0.0417534	mcts1	0.997152
c9_repeats	-7.48027e-05	0.000157746	-0.474198	0.635722	mdga1	0.997152
c9_repeats	0.000169824	0.000176849	0.960282	0.337841	mdh1	0.997152
c9_repeats	7.48436e-05	0.000163678	0.457261	0.647832	mdk	0.997152
c9_repeats	-0.000123363	0.000177447	-0.695209	0.487583	mdm1	0.997152
c9_repeats	3.3046e-06	0.000177901	0.0185756	0.985195	mecr	0.997152
c9_repeats	9.85881e-05	0.00016512	0.597068	0.550946	med18	0.997152
c9_repeats	-3.00888e-05	0.000176366	-0.170605	0.864679	med21	0.997152
c9_repeats	0.000352745	0.000162455	2.17135	0.0307047	megf10	0.997152
c9_repeats	-0.00021258	0.000177071	-1.20054	0.231118	megf11	0.997152
c9_repeats	0.000169622	0.000160007	1.06009	0.28996	megf9	0.997152
c9_repeats	-0.000107835	0.000173528	-0.621428	0.53488	meltf	0.997152
c9_repeats	9.29035e-05	0.00016393	0.566726	0.571409	ment	0.997152
c9_repeats	-0.000162102	0.000169783	-0.954759	0.340622	mep1a	0.997152
c9_repeats	-0.000225804	0.00016391	-1.3776	0.169384	mep1b	0.997152
c9_repeats	7.7811e-05	0.000158283	0.491594	0.623373	mepe	0.997152
c9_repeats	8.21445e-05	0.000151385	0.54262	0.587807	mertk	0.997152
c9_repeats	7.30873e-05	0.000165902	0.440546	0.659875	mesd	0.997152
c9_repeats	0.000267415	0.000156984	1.70345	0.089533	met	0.997152
c9_repeats	7.38456e-05	0.000165362	0.446569	0.655525	metap1	0.997152
c9_repeats	3.84445e-05	0.000164037	0.234365	0.814868	metap1d	0.997152
c9_repeats	6.00687e-05	0.000164495	0.365171	0.71525	metap2	0.997152
c9_repeats	-7.63216e-05	0.000164384	-0.464288	0.64279	mfap3	0.997152
c9_repeats	0.000319065	0.000174063	1.83305	0.0680092	mfap3l	0.997152
c9_repeats	4.55692e-05	0.00017382	0.262164	0.793411	mfap4	0.997152
c9_repeats	-0.000107183	0.000158015	-0.678307	0.498102	mfap5	0.997152
c9_repeats	-0.000207805	0.000161715	-1.28501	0.199828	mfge8	0.997152
c9_repeats	9.63728e-05	0.000164621	0.585423	0.558712	mgll	0.997152
c9_repeats	0.000134357	0.000164984	0.814363	0.416108	mgmt	0.997152
c9_repeats	0.000124296	0.000162891	0.763061	0.446054	mia	0.997152
c9_repeats	4.75562e-06	0.000176657	0.0269201	0.978545	micall2	0.997152
c9_repeats	-8.12957e-06	0.000161804	-0.0502431	0.959963	micb_mica	0.997152
c9_repeats	0.000156569	0.000166286	0.941565	0.34721	mif	0.997152
c9_repeats	-3.89211e-05	0.000159795	-0.243568	0.807737	milr1	0.997152
c9_repeats	8.84705e-05	0.000175592	0.50384	0.614821	mindy1	0.997152
c9_repeats	0.000104079	0.000175292	0.593743	0.553214	mink1	0.997152
c9_repeats	6.93448e-05	0.000164386	0.421842	0.673458	mitd1	0.997152
c9_repeats	1.8634e-05	0.000180126	0.103449	0.917693	mki67	0.997152
c9_repeats	0.00031119	0.000175369	1.77449	0.077266	mllt1	0.997152
c9_repeats	-0.000204983	0.000149994	-1.3666	0.172812	mln	0.997152
c9_repeats	0.000104917	0.00015806	0.66378	0.507364	mme	0.997152
c9_repeats	2.5635e-05	0.000164964	0.155397	0.876621	mmp1	0.997152
c9_repeats	-2.02759e-06	0.000162551	-0.0124736	0.990056	mmp10	0.997152
c9_repeats	-5.34808e-05	0.000152214	-0.351354	0.72558	mmp12	0.997152
c9_repeats	0.000205616	0.000165345	1.24356	0.21468	mmp13	0.997152
c9_repeats	-5.06195e-05	0.000176234	-0.287229	0.774173	mmp15	0.997152
c9_repeats	1.37393e-05	0.000135869	0.101122	0.919525	mmp3	0.997152
c9_repeats	-0.000100049	0.00015976	-0.626243	0.531648	mmp7	0.997152
c9_repeats	1.37382e-05	0.000161964	0.0848227	0.93246	mmp8	0.997152
c9_repeats	-7.53502e-05	0.000163778	-0.460075	0.645813	mmp9	0.997152
c9_repeats	0.000279259	0.000176204	1.58486	0.114319	mmut	0.997152
c9_repeats	-0.000134659	0.000176769	-0.76178	0.446924	mn1	0.997152
c9_repeats	8.17505e-05	0.000174721	0.467893	0.640274	mnat1	0.997152
c9_repeats	-1.62762e-05	0.000163558	-0.0995139	0.920799	mnda	0.997152
c9_repeats	0.000106131	0.000176037	0.60289	0.547128	mocs2	0.997152
c9_repeats	0.000239018	0.000160994	1.48464	0.138726	mog	0.997152
c9_repeats	-3.19652e-05	0.00017446	-0.183224	0.854769	morc3	0.997152
c9_repeats	6.56931e-05	0.000177365	0.370383	0.711415	morf4l1	0.997152
c9_repeats	6.6662e-05	0.000176968	0.37669	0.706741	morf4l2	0.997152
c9_repeats	-0.000170174	0.000179185	-0.949708	0.343228	morn4	0.997152
c9_repeats	-0.000200845	0.000164544	-1.22061	0.223223	mphosph8	0.997152
c9_repeats	0.000202424	0.000166291	1.21729	0.224493	mpi	0.997152
c9_repeats	1.13893e-05	0.00016409	0.0694092	0.944711	mpig6b	0.997152
c9_repeats	8.99486e-05	0.00016531	0.54412	0.586783	mpo	0.997152
c9_repeats	-9.72515e-06	0.000175473	-0.0554226	0.955846	mprip	0.997152
c9_repeats	-0.00019699	0.000160305	-1.22885	0.22028	mrc1	0.997152
c9_repeats	3.07405e-05	0.000172675	0.178026	0.85885	mri1	0.997152
c9_repeats	-0.000165013	0.00017776	-0.928289	0.354194	mrpl24	0.997152
c9_repeats	0.000224358	0.000174978	1.28221	0.200947	mrpl28	0.997152
c9_repeats	0.000309965	0.000162612	1.90616	0.0576312	mrpl46	0.997152
c9_repeats	6.11587e-05	0.000179851	0.340053	0.734118	mrpl52	0.997152
c9_repeats	-0.000198853	0.000172244	-1.15448	0.249395	mrpl58	0.997152
c9_repeats	4.13846e-05	0.000180508	0.229267	0.818858	mrps16	0.997152
c9_repeats	0.000287348	0.000163273	1.75992	0.0794859	msln	0.997152
c9_repeats	0.000493473	0.000172166	2.86626	0.00451462	mslnl	0.997152
c9_repeats	0.00024533	0.000153688	1.59629	0.111499	msmb	0.997152
c9_repeats	-0.000202736	0.000149388	-1.35711	0.175791	msr1	0.997152
c9_repeats	0.000158207	0.000164797	0.960009	0.337859	msra	0.997152
c9_repeats	0.00022666	0.00017219	1.31634	0.189275	mst1	0.997152
c9_repeats	0.000105688	0.000151656	0.696891	0.48643	mstn	0.997152
c9_repeats	4.40743e-05	0.000179944	0.244933	0.806719	mtdh	0.997152
c9_repeats	-0.000331236	0.000175399	-1.88848	0.060106	mthfd2	0.997152
c9_repeats	1.64255e-05	0.000174907	0.09391	0.925257	mthfsd	0.997152
c9_repeats	-3.22335e-05	0.000174356	-0.184871	0.85348	mtif3	0.997152
c9_repeats	-0.000300443	0.00016338	-1.83892	0.0669497	mtpn	0.997152
c9_repeats	0.000221682	0.000178893	1.23919	0.21649	mtr	0.997152
c9_repeats	-5.37557e-05	0.000173998	-0.308944	0.757621	mtss1	0.997152
c9_repeats	0.000108626	0.000175008	0.620688	0.535375	mtss2	0.997152
c9_repeats	8.97878e-05	0.000171309	0.524128	0.600659	mtus1	0.997152
c9_repeats	-0.00028404	0.000165232	-1.71904	0.0866896	muc13	0.997152
c9_repeats	2.04427e-05	0.000165281	0.123684	0.901652	muc16	0.997152
c9_repeats	-2.82271e-05	0.000170588	-0.165469	0.868707	muc2	0.997152
c9_repeats	-8.89889e-05	0.000176732	-0.503524	0.615063	mucl3	0.997152
c9_repeats	8.46877e-06	0.00016055	0.0527484	0.957969	mvk	0.997152
c9_repeats	5.97765e-05	0.000164813	0.362693	0.717141	mxra8	0.997152
c9_repeats	-1.30646e-06	0.000158893	-0.00822226	0.993446	mybpc1	0.997152
c9_repeats	-4.08359e-05	0.000167778	-0.243392	0.807904	mybpc2	0.997152
c9_repeats	-1.06485e-05	0.000175513	-0.0606709	0.951669	mycbp2	0.997152
c9_repeats	0.000101106	0.000175731	0.575344	0.565572	mydgf	0.997152
c9_repeats	5.58075e-05	0.000178985	0.3118	0.755464	myh4	0.997152
c9_repeats	0.000101622	0.000177432	0.57274	0.567364	myh7b	0.997152
c9_repeats	-4.91343e-05	0.000171361	-0.28673	0.774554	myh9	0.997152
c9_repeats	0.000168349	0.000173834	0.968446	0.3338	myl1	0.997152
c9_repeats	0.000101501	0.000164537	0.616889	0.537878	myl3	0.997152
c9_repeats	0.000142368	0.000178928	0.79567	0.426991	myl4	0.997152
c9_repeats	2.17822e-05	0.000175994	0.123767	0.901601	myl6b	0.997152
c9_repeats	-5.46264e-05	0.000166316	-0.32845	0.742852	mylpf	0.997152
c9_repeats	0.000306849	0.000175385	1.74957	0.0814091	myo6	0.997152
c9_repeats	2.07095e-06	0.000163928	0.0126333	0.989929	myo9b	0.997152
c9_repeats	9.45775e-05	0.00016079	0.588205	0.556859	myoc	0.997152
c9_repeats	-0.000118189	0.000177058	-0.667518	0.50507	myom1	0.997152
c9_repeats	3.62026e-05	0.000171004	0.211706	0.832517	myom2	0.997152
c9_repeats	0.000174536	0.000164898	1.05845	0.290874	myom3	0.997152
c9_repeats	-3.31287e-05	0.000160568	-0.206322	0.836682	mzb1	0.997152
c9_repeats	0.000160455	0.000161486	0.993617	0.32127	mzt1	0.997152
c9_repeats	4.46068e-05	0.000172869	0.258038	0.7966	naa10	0.997152
c9_repeats	0.000122965	0.000174069	0.706416	0.480601	naa80	0.997152
c9_repeats	-3.83107e-06	0.000162133	-0.0236292	0.981165	naaa	0.997152
c9_repeats	0.000110571	0.000171128	0.646132	0.518791	nacc1	0.997152
c9_repeats	-0.000129632	0.000163118	-0.794713	0.427428	nadk	0.997152
c9_repeats	-4.36533e-05	0.00017969	-0.242937	0.808264	naga	0.997152
c9_repeats	0.000239963	0.000176271	1.36133	0.174655	nagk	0.997152
c9_repeats	2.88046e-05	0.000174915	0.164678	0.86933	nagpa	0.997152
c9_repeats	0.000144985	0.000161038	0.900316	0.368729	nampt	0.997152
c9_repeats	0.000194271	0.000173462	1.11997	0.263803	nap1l4	0.997152
c9_repeats	-7.06097e-05	0.000175406	-0.402549	0.68762	naprt	0.997152
c9_repeats	0.000123202	0.00017484	0.704658	0.481674	nars1	0.997152
c9_repeats	-5.17021e-05	0.000160948	-0.321235	0.748266	nbl1	0.997152
c9_repeats	-1.43425e-05	0.00016466	-0.0871036	0.930649	nbn	0.997152
c9_repeats	0.000226696	0.000154219	1.46996	0.142632	ncam1	0.997152
c9_repeats	0.000433831	0.000160009	2.7113	0.00710751	ncam2	0.997152
c9_repeats	-0.000160849	0.000154324	-1.04228	0.298142	ncan	0.997152
c9_repeats	4.3769e-05	0.000162498	0.269351	0.787852	ncf2	0.997152
c9_repeats	5.33374e-05	0.000164333	0.324569	0.745738	nck2	0.997152
c9_repeats	0.000120795	0.000164001	0.736552	0.46199	ncln	0.997152
c9_repeats	0.000127748	0.000162859	0.784407	0.433444	ncr1	0.997152
c9_repeats	-0.000105837	0.000161683	-0.654594	0.513331	ncr3lg1	0.997152
c9_repeats	-5.88946e-05	0.000150649	-0.390939	0.69613	ncs1	0.997152
c9_repeats	-6.90682e-05	0.000166219	-0.415526	0.678068	ndrg1	0.997152
c9_repeats	0.000171959	0.000172013	0.999687	0.318436	ndst1	0.997152
c9_repeats	0.0001209	0.000177205	0.682259	0.495739	ndufa5	0.997152
c9_repeats	-7.94805e-06	0.000176116	-0.0451296	0.96404	ndufb7	0.997152
c9_repeats	0.00014967	0.000162	0.923892	0.356341	ndufs6	0.997152
c9_repeats	6.41379e-06	0.000175135	0.036622	0.970817	neb	0.997152
c9_repeats	6.80031e-05	0.000176705	0.384839	0.700699	necap2	0.997152
c9_repeats	-1.87528e-06	0.000180202	-0.0104065	0.991706	nectin1	0.997152
c9_repeats	1.96205e-05	0.000163012	0.120362	0.90428	nectin2	0.997152
c9_repeats	-1.4057e-05	0.000161934	-0.0868068	0.930886	nectin4	0.997152
c9_repeats	0.000290798	0.000176086	1.65146	0.0999645	nedd4l	0.997152
c9_repeats	0.000168087	0.000180645	0.930478	0.353066	nedd9	0.997152
c9_repeats	-0.000162158	0.000174378	-0.929921	0.35332	nek7	0.997152
c9_repeats	0.000215158	0.000162563	1.32354	0.186711	nell1	0.997152
c9_repeats	0.00010761	0.000160565	0.670194	0.50326	nell2	0.997152
c9_repeats	0.000197105	0.000173294	1.1374	0.256467	nenf	0.997152
c9_repeats	-1.58369e-05	0.000176003	-0.0899807	0.928374	neo1	0.997152
c9_repeats	0.000184883	0.000174959	1.05672	0.291654	nexn	0.997152
c9_repeats	-0.000151805	0.000152596	-0.994813	0.320654	nfasc	0.997152
c9_repeats	2.08022e-05	0.000177681	0.117077	0.906898	nfat5	0.997152
c9_repeats	3.70263e-05	0.000162678	0.227604	0.820115	nfatc1	0.997152
c9_repeats	-0.000221532	0.000161355	-1.37295	0.170829	nfatc3	0.997152
c9_repeats	0.000147534	0.000176744	0.834728	0.404681	nfe2	0.997152
c9_repeats	0.000117059	0.000176281	0.664049	0.507266	nfic	0.997152
c9_repeats	3.17992e-06	0.000176435	0.0180231	0.985635	nfkb1	0.997152
c9_repeats	-0.000117939	0.000177053	-0.666125	0.505953	nfkb2	0.997152
c9_repeats	-0.000170963	0.000163356	-1.04657	0.296206	nfkbie	0.997152
c9_repeats	6.61744e-05	0.000175282	0.377531	0.7061	nfu1	0.997152
c9_repeats	0.000100916	0.000178074	0.566708	0.571444	nfx1	0.997152
c9_repeats	6.6535e-05	0.000174782	0.380675	0.703783	nfya	0.997152
c9_repeats	-0.000153426	0.000162195	-0.945934	0.344983	ngf	0.997152
c9_repeats	-0.000309758	0.000173127	-1.7892	0.074784	ngfr	0.997152
c9_repeats	0.000192747	0.000173371	1.11176	0.267298	ngrn	0.997152
c9_repeats	-7.23664e-05	0.000175933	-0.41133	0.681191	nhlrc3	0.997152
c9_repeats	7.77899e-05	0.000156844	0.495971	0.620284	nid1	0.997152
c9_repeats	8.73037e-05	0.000161781	0.53964	0.589865	nid2	0.997152
c9_repeats	-3.19426e-05	0.00016558	-0.192913	0.847167	ninj1	0.997152
c9_repeats	0.000264372	0.000174728	1.51305	0.131551	nit1	0.997152
c9_repeats	0.000148946	0.000176299	0.844847	0.399004	nit2	0.997152
c9_repeats	-0.000143192	0.000174544	-0.820378	0.412798	nlgn1	0.997152
c9_repeats	0.000120683	0.000178785	0.675016	0.500302	nlgn2	0.997152
c9_repeats	-0.000113971	0.0001808	-0.630369	0.529058	nme1	0.997152
c9_repeats	3.67101e-06	0.000162456	0.0225969	0.981987	nme3	0.997152
c9_repeats	0.000179036	0.000173862	1.02976	0.304128	nmi	0.997152
c9_repeats	4.30191e-05	0.000161097	0.267038	0.789633	nmnat1	0.997152
c9_repeats	-5.1348e-06	0.000177888	-0.0288654	0.976996	nmrk2	0.997152
c9_repeats	-0.000129696	0.000174857	-0.741724	0.458946	nmt1	0.997152
c9_repeats	1.78744e-05	0.000161011	0.111013	0.911684	nomo1	0.997152
c9_repeats	-7.85707e-05	0.000177196	-0.443412	0.657869	nop56	0.997152
c9_repeats	0.000144002	0.000157893	0.912024	0.362524	nos1	0.997152
c9_repeats	-2.07763e-05	0.000176993	-0.117385	0.906654	nos2	0.997152
c9_repeats	-1.30729e-05	0.000162837	-0.0802821	0.936069	nos3	0.997152
c9_repeats	0.000264424	0.00015918	1.66116	0.0977285	notch1	0.997152
c9_repeats	-9.47759e-06	0.000170164	-0.0556968	0.955627	notch2	0.997152
c9_repeats	0.000173921	0.000153532	1.1328	0.258205	notch3	0.997152
c9_repeats	6.16973e-05	0.000166549	0.370446	0.711367	npc2	0.997152
c9_repeats	-2.72178e-06	0.000159518	-0.0170625	0.986398	npdc1	0.997152
c9_repeats	-0.000203274	0.000176734	-1.15017	0.251229	nphs1	0.997152
c9_repeats	1.19932e-05	0.00017622	0.0680578	0.945797	nphs2	0.997152
c9_repeats	-0.000119853	0.000156731	-0.764701	0.445165	npl	0.997152
c9_repeats	-0.000392079	0.000389372	-1.00695	0.318213	npm1	0.997152
c9_repeats	-7.23879e-05	0.000160527	-0.450938	0.652371	nppb	0.997152
c9_repeats	0.000154756	0.000145902	1.06069	0.289718	nppc	0.997152
c9_repeats	0.000225458	0.000177074	1.27324	0.204169	npr1	0.997152
c9_repeats	-0.000118622	0.000163061	-0.727469	0.467549	nptn	0.997152
c9_repeats	-2.48293e-05	0.00016442	-0.151012	0.880073	nptx1	0.997152
c9_repeats	4.68042e-05	0.000144905	0.323	0.746963	nptx2	0.997152
c9_repeats	-0.000225023	0.000161913	-1.38977	0.16566	nptxr	0.997152
c9_repeats	-0.000181762	0.000160885	-1.12976	0.25951	npy	0.997152
c9_repeats	5.0066e-06	0.000160298	0.0312331	0.975105	nrcam	0.997152
c9_repeats	5.18384e-05	0.000176121	0.294333	0.768747	nrgn	0.997152
c9_repeats	-0.00021479	0.000160948	-1.33453	0.183052	nrp1	0.997152
c9_repeats	-9.5158e-05	0.000159787	-0.595529	0.551961	nrp2	0.997152
c9_repeats	-0.000158202	0.000164032	-0.964458	0.33562	nrtn	0.997152
c9_repeats	0.000135467	0.000176054	0.769459	0.442362	nrxn3	0.997152
c9_repeats	0.000241347	0.000161415	1.4952	0.135938	nsfl1c	0.997152
c9_repeats	2.83759e-05	0.000175805	0.161406	0.871903	nt5c	0.997152
c9_repeats	-1.50755e-05	0.000169928	-0.088717	0.929377	nt5c1a	0.997152
c9_repeats	0.000140228	0.000164756	0.851123	0.395405	nt5c3a	0.997152
c9_repeats	1.98962e-05	0.000161939	0.122862	0.902302	nt5e	0.997152
c9_repeats	0.00015967	0.00016347	0.976753	0.329508	ntf3	0.997152
c9_repeats	0.000197591	0.000163524	1.20833	0.227944	ntf4	0.997152
c9_repeats	2.26738e-05	0.000152914	0.148278	0.882226	ntprobnp	0.997152
c9_repeats	-1.95292e-06	0.00016036	-0.0121783	0.990292	ntrk2	0.997152
c9_repeats	0.000359632	0.00015818	2.27357	0.0237156	ntrk3	0.997152
c9_repeats	0.000208132	0.000164414	1.26591	0.206566	nub1	0.997152
c9_repeats	5.90138e-05	0.000171872	0.343359	0.731619	nubp1	0.997152
c9_repeats	1.3645e-06	0.000162953	0.0083736	0.993325	nucb2	0.997152
c9_repeats	0.000147012	0.000164456	0.893932	0.372097	nudc	0.997152
c9_repeats	-0.000253464	0.000169526	-1.49513	0.136161	nudt10	0.997152
c9_repeats	-0.000324308	0.00017649	-1.83755	0.0673706	nudt15	0.997152
c9_repeats	3.01118e-05	0.000175228	0.171843	0.8637	nudt16	0.997152
c9_repeats	9.19783e-05	0.00016496	0.557579	0.577567	nudt2	0.997152
c9_repeats	0.000171228	0.000164695	1.03967	0.299373	nudt5	0.997152
c9_repeats	0.000101894	0.000179831	0.566607	0.571515	numb	0.997152
c9_repeats	7.45765e-05	0.000179033	0.416551	0.677381	nup50	0.997152
c9_repeats	-0.000221336	0.000177754	-1.24518	0.214284	nxpe4	0.997152
c9_repeats	0.000203836	0.000164841	1.23656	0.217267	nxph1	0.997152
c9_repeats	3.22499e-05	0.000176157	0.183075	0.854895	nxph3	0.997152
c9_repeats	4.46975e-05	0.00014133	0.316263	0.752035	obp2b	0.997152
c9_repeats	-6.39231e-05	0.000165144	-0.387075	0.699028	ocln	0.997152
c9_repeats	-4.08214e-05	0.000162497	-0.251213	0.80183	odam	0.997152
c9_repeats	3.80453e-05	0.000174137	0.218479	0.827236	ofd1	0.997152
c9_repeats	8.89432e-05	0.000175708	0.5062	0.613163	oga	0.997152
c9_repeats	0.000102508	0.000160519	0.638603	0.52359	ogfr	0.997152
c9_repeats	-5.70171e-05	0.000154226	-0.369698	0.711881	ogn	0.997152
c9_repeats	-0.000154012	0.000173541	-0.887469	0.37569	ogt	0.997152
c9_repeats	2.68316e-05	0.000176503	0.152018	0.8793	olfm4	0.997152
c9_repeats	-6.97283e-05	0.000163854	-0.425552	0.670752	olr1	0.997152
c9_repeats	6.65234e-05	0.000157748	0.421707	0.673547	omd	0.997152
c9_repeats	-7.68247e-05	0.00016578	-0.463415	0.643418	omg	0.997152
c9_repeats	5.85865e-05	0.00017894	0.327409	0.743638	omp	0.997152
c9_repeats	0.000105764	0.000173507	0.609569	0.542695	ophn1	0.997152
c9_repeats	9.82642e-05	0.00017701	0.555134	0.579307	oplah	0.997152
c9_repeats	0.000369229	0.000155686	2.37162	0.0183702	optc	0.997152
c9_repeats	-0.00016358	0.000175427	-0.932464	0.351993	orm1	0.997152
c9_repeats	-1.71647e-05	0.000174273	-0.098493	0.921619	osbpl2	0.997152
c9_repeats	-0.000133697	0.000161216	-0.829308	0.407603	oscar	0.997152
c9_repeats	-7.7355e-05	0.000164006	-0.471661	0.637525	osm	0.997152
c9_repeats	-8.50441e-05	0.000156338	-0.543975	0.586867	osmr	0.997152
c9_repeats	0.000231073	0.000175328	1.31795	0.188751	ostn	0.997152
c9_repeats	0.000377182	0.00017592	2.14405	0.0330136	otoa	0.997152
c9_repeats	0.000213139	0.000174385	1.22223	0.222771	otud6b	0.997152
c9_repeats	0.00017614	0.000175283	1.00489	0.315915	otud7b	0.997152
c9_repeats	0.000113908	0.000177349	0.642285	0.521286	oxct1	0.997152
c9_repeats	-0.000237489	0.000157576	-1.50714	0.132853	oxt	0.997152
c9_repeats	0.000121223	0.000165042	0.734499	0.463253	p4hb	0.997152
c9_repeats	0.000247669	0.000177866	1.39245	0.165082	pacs2	0.997152
c9_repeats	-5.7002e-05	0.00016416	-0.347235	0.728667	padi2	0.997152
c9_repeats	0.000172507	0.000162791	1.05969	0.290182	padi4	0.997152
c9_repeats	2.53788e-06	0.000156059	0.0162623	0.987037	paep	0.997152
c9_repeats	6.11501e-06	0.000172715	0.0354052	0.971785	pafah1b3	0.997152
c9_repeats	0.000112016	0.000174795	0.640843	0.522219	pafah2	0.997152
c9_repeats	-0.000199588	0.000162829	-1.22575	0.221288	pag1	0.997152
c9_repeats	0.000120499	0.000175399	0.687	0.49273	pagr1	0.997152
c9_repeats	-8.47159e-05	0.000176136	-0.48097	0.630982	paip2b	0.997152
c9_repeats	0.000155303	0.000165844	0.936439	0.349837	pak4	0.997152
c9_repeats	0.000104438	0.000174528	0.598402	0.550141	palld	0.997152
c9_repeats	-0.000231038	0.000168872	-1.36813	0.172501	palm	0.997152
c9_repeats	0.000181411	0.000171397	1.05842	0.290872	palm2	0.997152
c9_repeats	-8.98242e-05	0.000177283	-0.506672	0.612852	palm3	0.997152
c9_repeats	0.000143527	0.000161973	0.886117	0.376269	pam	0.997152
c9_repeats	0.000218068	0.000162668	1.34057	0.181124	pamr1	0.997152
c9_repeats	-0.000176861	0.000153939	-1.14891	0.25154	pappa	0.997152
c9_repeats	3.91504e-05	0.000173009	0.226291	0.821163	pard3	0.997152
c9_repeats	0.000192305	0.00016516	1.16436	0.24525	park7	0.997152
c9_repeats	7.5214e-05	0.000161597	0.465443	0.641965	parp1	0.997152
c9_repeats	0.0001572	0.00017606	0.892881	0.372779	paxx	0.997152
c9_repeats	3.0103e-05	0.000179922	0.167312	0.867268	pbk	0.997152
c9_repeats	0.000110849	0.000164969	0.671939	0.502165	pbld	0.997152
c9_repeats	-9.14523e-05	0.000176363	-0.518545	0.604537	pbxip1	0.997152
c9_repeats	0.000246199	0.000175384	1.40377	0.161654	pcare	0.997152
c9_repeats	2.05787e-05	0.000171018	0.120331	0.904318	pcbd1	0.997152
c9_repeats	0.000165993	0.000174951	0.9488	0.343631	pcbp2	0.997152
c9_repeats	0.000106606	0.000158517	0.672522	0.501787	pcdh1	0.997152
c9_repeats	2.05688e-05	0.00017386	0.118307	0.905919	pcdh12	0.997152
c9_repeats	3.10059e-05	0.000163774	0.189322	0.849973	pcdh17	0.997152
c9_repeats	0.000260378	0.000168369	1.54647	0.123256	pcdh7	0.997152
c9_repeats	1.68648e-05	0.000165713	0.101771	0.91902	pcdh9	0.997152
c9_repeats	-3.90837e-05	0.000176146	-0.221883	0.824587	pcdhb15	0.997152
c9_repeats	7.05795e-05	0.000178519	0.395361	0.692932	pcna	0.997152
c9_repeats	-5.31024e-05	0.000237404	-0.22368	0.823397	pcolce	0.997152
c9_repeats	-8.29809e-05	0.000174427	-0.475734	0.634683	pcsk7	0.997152
c9_repeats	-0.000115337	0.000156997	-0.734647	0.46313	pcsk9	0.997152
c9_repeats	-3.65927e-05	0.00017498	-0.209125	0.834521	pcyt2	0.997152
c9_repeats	0.000109401	0.000175985	0.621652	0.534732	pdap1	0.997152
c9_repeats	-0.00014256	0.000159749	-0.892396	0.372921	pdcd1	0.997152
c9_repeats	-2.66365e-05	0.00016353	-0.162885	0.870724	pdcd1lg2	0.997152
c9_repeats	0.000131048	0.000162543	0.806238	0.42076	pdcd5	0.997152
c9_repeats	-1.81471e-05	0.00016331	-0.11112	0.911597	pdcd6	0.997152
c9_repeats	6.39228e-05	0.000178513	0.358084	0.720599	pdcl2	0.997152
c9_repeats	0.000107803	0.000169923	0.634423	0.526417	pde1c	0.997152
c9_repeats	4.56965e-05	0.000176185	0.259367	0.795575	pde4d	0.997152
c9_repeats	4.91873e-05	0.000176992	0.277907	0.781313	pde5a	0.997152
[truncated: 925 more rows]

## Sheet: ST2
Supplementary Table 2: Results of the analysis of variance (ANOVA) testing the difference in plasma protein levels across C9ORF72 repeat expansion groups.
protein	anova_p	anova_p.adj
nefl	6.54733e-06	0.0191313
atp6v1g2	4.48346e-05	0.0655034
gage2a	0.000997695	0.552299
gp1ba	0.00151211	0.552299
lrtm2	0.000757557	0.552299
stx3	0.00141249	0.552299
tet2	0.00062051	0.552299
xg	0.00142201	0.552299
tpsd1	0.0018551	0.602288
stxbp3	0.00256275	0.680759
syngap1	0.00239558	0.680759
csf3r	0.00281531	0.685528
ccl2	0.00315609	0.709393
alpi	0.00875253	0.816507
bcat1	0.0127128	0.816507
becn1	0.00706895	0.816507
ca14	0.00433	0.816507
camsap1	0.0131358	0.816507
ccl14	0.0130882	0.816507
cd164	0.0140478	0.816507
cep170	0.0105975	0.816507
dgkz	0.00868113	0.816507
dnajc21	0.00911661	0.816507
enoph1	0.00811315	0.816507
extl1	0.00930529	0.816507
farsa	0.00985001	0.816507
gadd45b	0.0141741	0.816507
gcg	0.0134284	0.816507
hgs	0.00985167	0.816507
ifnlr1	0.00836905	0.816507
il1r1	0.00470569	0.816507
impg1	0.00817976	0.816507
kcnh2	0.0114296	0.816507
kirrel1	0.00961422	0.816507
kirrel2	0.0131521	0.816507
krt14	0.0119088	0.816507
lrrfip1	0.0142715	0.816507
ltb	0.0130693	0.816507
ltbp2	0.0119075	0.816507
mfap4	0.00897875	0.816507
mrpl58	0.00704114	0.816507
nacc1	0.0109913	0.816507
pepd	0.00962831	0.816507
rab6b	0.004835	0.816507
reg3g	0.00784784	0.816507
ripk4	0.013708	0.816507
snx18	0.00527826	0.816507
stoml2	0.00613974	0.816507
tarm1	0.00656592	0.816507
unc5d	0.0120781	0.816507
vsig10	0.0108208	0.816507
xcl1	0.0145306	0.816507
aarsd1	0.0205402	0.850611
atxn2	0.0187205	0.850611
bcl7b	0.019842	0.850611
bhlhe40	0.0217201	0.850611
c1rl	0.0163779	0.850611
ca7	0.0229163	0.850611
cep290	0.0195334	0.850611
chek2	0.0229773	0.850611
ddi2	0.0174105	0.850611
dnajb14	0.015659	0.850611
dtnb	0.020201	0.850611
fcer1a	0.0167934	0.850611
gal	0.0202976	0.850611
glyr1	0.0195128	0.850611
il1rap	0.0216154	0.850611
itpa	0.0198426	0.850611
jam3	0.0229108	0.850611
lamp1	0.0208736	0.850611
mrpl46	0.0229974	0.850611
mslnl	0.0214196	0.850611
pdia2	0.0162087	0.850611
psrc1	0.0223185	0.850611
tcn2	0.0194779	0.850611
trim24	0.0202525	0.850611
ubac1	0.0184376	0.850611
znf75d	0.019507	0.850611
znrf4	0.0225184	0.850611
adgrb3	0.0264157	0.852189
cd209	0.0234771	0.852189
clasp1	0.0258097	0.852189
fcgr3b	0.0248681	0.852189
il36a	0.0249138	0.852189
lrch4	0.024751	0.852189
nenf	0.0256728	0.852189
ngfr	0.026133	0.852189
pdzd2	0.0265398	0.852189
ppm1a	0.0264736	0.852189
ppme1	0.0256879	0.852189
tgm2	0.0262832	0.852189
aspscr1	0.028434	0.870778
ccne1	0.0283844	0.870778
csh1	0.0286087	0.870778
qpct	0.027781	0.870778
selplg	0.0285831	0.870778
acadm	0.030834	0.871632
cd70	0.0313754	0.871632
clec10a	0.0293427	0.871632
clec4m	0.030577	0.871632
gba	0.0299116	0.871632
gbp4	0.0301528	0.871632
lilra5	0.0317071	0.871632
mep1b	0.0315967	0.871632
nptxr	0.0303555	0.871632
psma1	0.0319181	0.871632
washc3	0.029054	0.871632
apoh	0.0333436	0.886772
arsb	0.0354406	0.886772
clec4g	0.0355073	0.886772
crisp3	0.0350216	0.886772
dipk1c	0.0340688	0.886772
echdc3	0.0340242	0.886772
hyou1	0.0330717	0.886772
lxn	0.0335442	0.886772
maea	0.035056	0.886772
ostn	0.0352233	0.886772
serpina12	0.0360369	0.892371
bcan	0.0375932	0.923088
anxa5	0.0385835	0.932053
nop56	0.0385963	0.932053
tmem106a	0.0391259	0.937098
dpp6	0.0395045	0.937409
tspan15	0.0397805	0.937409
csrp3	0.0408737	0.950892
dctn1	0.0416544	0.950892
erbb4	0.0415559	0.950892
tyrp1	0.0410437	0.950892
adamts15	0.0543656	0.952241
ap3s2	0.0523591	0.952241
arntl	0.0584077	0.952241
azi2	0.0487595	0.952241
casp10	0.0596545	0.952241
ccl24	0.0501697	0.952241
ccl8	0.0588798	0.952241
cd46	0.0482101	0.952241
ceacam21	0.0535306	0.952241
cep85	0.0466633	0.952241
clec11a	0.0488982	0.952241
ctag1a_ctag1b	0.0540901	0.952241
ctse	0.0564992	0.952241
cxcl9	0.0481822	0.952241
dctn2	0.0548225	0.952241
ddx58	0.0519292	0.952241
dkk3	0.0604698	0.952241
fst	0.0433466	0.952241
galnt5	0.0515807	0.952241
gga1	0.0584388	0.952241
gid8	0.0484503	0.952241
gip	0.0626161	0.952241
gstt2b	0.0452583	0.952241
gtf2ird1	0.0445537	0.952241
hagh	0.0567787	0.952241
hs6st2	0.0493227	0.952241
idi2	0.0604411	0.952241
ifit3	0.0477506	0.952241
il12a_il12b	0.0457986	0.952241
il12b	0.0588659	0.952241
itm2a	0.0463742	0.952241
krt6c	0.05717	0.952241
lcn2	0.0512385	0.952241
lrp2	0.0456896	0.952241
lto1	0.0560077	0.952241
maged1	0.0477637	0.952241
nectin2	0.0540028	0.952241
nell1	0.0555728	0.952241
nfkbie	0.059873	0.952241
nmi	0.0462417	0.952241
notch1	0.0551237	0.952241
osmr	0.0616453	0.952241
pard3	0.0494351	0.952241
pcna	0.0575592	0.952241
pgr	0.057291	0.952241
pibf1	0.0542097	0.952241
pkd2	0.0620735	0.952241
pklr	0.0552216	0.952241
prrt3	0.0566542	0.952241
ptgds	0.0619117	0.952241
rap1a	0.0613136	0.952241
ren	0.0492956	0.952241
retn	0.0519236	0.952241
sez6l2	0.0626916	0.952241
sfrp1	0.0623088	0.952241
taldo1	0.0511676	0.952241
tax1bp1	0.0586683	0.952241
tbr1	0.0454418	0.952241
tjp3	0.0597063	0.952241
tnfrsf10c	0.048939	0.952241
traf3	0.0613985	0.952241
trpv3	0.0455905	0.952241
ubqln3	0.051272	0.952241
vwa5a	0.0628961	0.952241
xrcc4	0.0491172	0.952241
add1	0.0676935	0.952329
ahnak2	0.0648648	0.952329
ampd3	0.0674626	0.952329
cdk5rap3	0.0668329	0.952329
fcgr2a	0.0668178	0.952329
folh1	0.0653148	0.952329
h2ap	0.0659238	0.952329
itgax	0.0650196	0.952329
lats1	0.067462	0.952329
lyve1	0.0659897	0.952329
pltp	0.0658523	0.952329
ppl	0.0677907	0.952329
sag	0.0666556	0.952329
urod	0.0662241	0.952329
vwc2l	0.0644932	0.952329
aif1	0.0713536	0.960935
artn	0.0710046	0.960935
bag4	0.0723497	0.960935
calb1	0.0701506	0.960935
cgref1	0.0716339	0.960935
cst7	0.0698694	0.960935
fcn2	0.0722713	0.960935
fuca1	0.0707252	0.960935
ncam2	0.0722882	0.960935
nexn	0.072193	0.960935
plekho1	0.07158	0.960935
tprkb	0.0693827	0.960935
cep20	0.0734372	0.970967
nars1	0.073971	0.973618
aamdc	0.216386	0.986968
abl1	0.273908	0.986968
abo	0.327778	0.986968
ace	0.0826372	0.986968
ache	0.292966	0.986968
acp1	0.446765	0.986968
acp6	0.152611	0.986968
acrv1	0.339222	0.986968
actn2	0.477062	0.986968
actn4	0.457922	0.986968
acyp1	0.0868539	0.986968
ada	0.261376	0.986968
adamts13	0.311341	0.986968
adamts8	0.425494	0.986968
adamtsl4	0.310999	0.986968
adgre1	0.477909	0.986968
adgre2	0.342276	0.986968
adm	0.46921	0.986968
afap1	0.46514	0.986968
afm	0.266801	0.986968
ager	0.158596	0.986968
agrp	0.383456	0.986968
agt	0.355211	0.986968
ahsa1	0.121654	0.986968
ahsp	0.469677	0.986968
aida	0.356652	0.986968
ak1	0.283391	0.986968
akr1b10	0.0815371	0.986968
akt1s1	0.195276	0.986968
akt2	0.432908	0.986968
akt3	0.384853	0.986968
alcam	0.0949563	0.986968
aldh3a1	0.104197	0.986968
alms1	0.15187	0.986968
alpp	0.219773	0.986968
ambn	0.31615	0.986968
amdhd2	0.101147	0.986968
amfr	0.33629	0.986968
amigo2	0.173222	0.986968
amotl2	0.270685	0.986968
angptl2	0.44296	0.986968
angptl3	0.158131	0.986968
ankmy2	0.125062	0.986968
ankra2	0.083226	0.986968
ankrd54	0.176971	0.986968
anxa1	0.20724	0.986968
anxa2	0.254964	0.986968
anxa3	0.404767	0.986968
anxa4	0.467775	0.986968
ap1g2	0.127477	0.986968
ap3b1	0.102771	0.986968
apex1	0.236479	0.986968
aplp1	0.109685	0.986968
apob	0.250055	0.986968
apof	0.377146	0.986968
app	0.452915	0.986968
appl2	0.270201	0.986968
araf	0.322356	0.986968
arfip1	0.336104	0.986968
arg1	0.100155	0.986968
arhgap1	0.429346	0.986968
arhgap25	0.163137	0.986968
arhgap30	0.228993	0.986968
arhgap45	0.216949	0.986968
arhgef10	0.0972319	0.986968
arhgef12	0.42404	0.986968
arid3a	0.354448	0.986968
arid4b	0.131729	0.986968
arl13b	0.352166	0.986968
armcx2	0.241122	0.986968
arnt	0.102166	0.986968
art3	0.121793	0.986968
art5	0.469025	0.986968
asah1	0.136838	0.986968
aspn	0.247726	0.986968
atg16l1	0.292219	0.986968
atg4a	0.214471	0.986968
atox1	0.278274	0.986968
atp1b1	0.423917	0.986968
atp1b3	0.177131	0.986968
atp5po	0.139341	0.986968
atp6v1d	0.145976	0.986968
atp6v1f	0.191792	0.986968
atp6v1g1	0.154527	0.986968
atraid	0.111314	0.986968
atxn2l	0.150488	0.986968
atxn3	0.298582	0.986968
axin1	0.21866	0.986968
axl	0.167929	0.986968
azu1	0.0945925	0.986968
b3gnt7	0.301764	0.986968
b4gat1	0.183077	0.986968
babam1	0.4723	0.986968
bach1	0.34574	0.986968
bag3	0.446485	0.986968
bambi	0.394744	0.986968
bcam	0.338958	0.986968
bcl2	0.402806	0.986968
bcr	0.438954	0.986968
bdnf	0.295274	0.986968
bid	0.0968367	0.986968
bin2	0.348434	0.986968
blmh	0.384124	0.986968
blnk	0.30998	0.986968
bloc1s3	0.278966	0.986968
blvrb	0.166067	0.986968
bmper	0.392322	0.986968
bnip2	0.101993	0.986968
bola1	0.462305	0.986968
bola2_bola2b	0.11417	0.986968
bpifb1	0.338053	0.986968
brap	0.442922	0.986968
brd3	0.220089	0.986968
brk1	0.196899	0.986968
brme1	0.320267	0.986968
brsk2	0.286587	0.986968
bsnd	0.363756	0.986968
btla	0.430757	0.986968
btn1a1	0.472344	0.986968
c19orf12	0.246117	0.986968
c1qa	0.194862	0.986968
c1qtnf6	0.45356	0.986968
c1qtnf9	0.1552	0.986968
c2orf69	0.476141	0.986968
c7	0.31511	0.986968
c9orf40	0.243669	0.986968
ca1	0.103739	0.986968
ca12	0.424779	0.986968
ca2	0.0955501	0.986968
ca3	0.107891	0.986968
ca4	0.272348	0.986968
ca8	0.300874	0.986968
ca9	0.170886	0.986968
cacna1c	0.172561	0.986968
cacnb1	0.207381	0.986968
cacnb3	0.260009	0.986968
cadps	0.097632	0.986968
calcb	0.353278	0.986968
calcoco1	0.389336	0.986968
calcoco2	0.0804573	0.986968
camkk1	0.355678	0.986968
camlg	0.299251	0.986968
capn3	0.134723	0.986968
caps	0.075453	0.986968
casp7	0.449311	0.986968
casp8	0.285111	0.986968
casp9	0.108405	0.986968
casq2	0.311581	0.986968
cat	0.22668	0.986968
cbln1	0.15258	0.986968
cbln4	0.257308	0.986968
cc2d1a	0.278378	0.986968
ccdc134	0.198825	0.986968
ccdc28a	0.408024	0.986968
ccdc50	0.459025	0.986968
ccdc80	0.370304	0.986968
ccer2	0.139826	0.986968
ccl11	0.43682	0.986968
ccl15	0.165305	0.986968
ccl16	0.303775	0.986968
ccl17	0.406842	0.986968
ccl18	0.124579	0.986968
ccl20	0.386798	0.986968
ccl23	0.218096	0.986968
ccl26	0.311049	0.986968
ccl28	0.401924	0.986968
ccl5	0.480311	0.986968
ccn2	0.332598	0.986968
ccn3	0.342932	0.986968
ccs	0.199389	0.986968
cct5	0.409023	0.986968
cd101	0.418421	0.986968
cd14	0.392296	0.986968
cd160	0.152055	0.986968
cd200	0.212054	0.986968
cd200r1	0.250615	0.986968
cd226	0.213121	0.986968
cd244	0.344182	0.986968
cd248	0.104946	0.986968
cd2ap	0.120002	0.986968
cd34	0.255513	0.986968
cd3d	0.268012	0.986968
cd3e	0.448787	0.986968
cd3g	0.181799	0.986968
cd40	0.466586	0.986968
cd5	0.206132	0.986968
cd55	0.330825	0.986968
cd6	0.442983	0.986968
cd82	0.39416	0.986968
cd83	0.474165	0.986968
cd84	0.182206	0.986968
cd86	0.29953	0.986968
cd8a	0.12196	0.986968
cdc123	0.322118	0.986968
cdc26	0.30479	0.986968
cdc42bpb	0.142554	0.986968
cdh1	0.134137	0.986968
cdh23	0.215436	0.986968
cdh3	0.414049	0.986968
cdh4	0.323025	0.986968
cdh6	0.45316	0.986968
cdkn1a	0.439655	0.986968
cdnf	0.440944	0.986968
ceacam1	0.43667	0.986968
ceacam8	0.40376	0.986968
cebpb	0.253288	0.986968
cela3a	0.0759082	0.986968
cenpf	0.347171	0.986968
cenpj	0.411242	0.986968
cep152	0.475278	0.986968
cep164	0.311786	0.986968
cep350	0.0826233	0.986968
cert	0.316225	0.986968
cetn3	0.224785	0.986968
cfh	0.155841	0.986968
cgb3_cgb5_cgb8	0.162767	0.986968
cgn	0.0848911	0.986968
chac2	0.349109	0.986968
chchd10	0.360663	0.986968
chga	0.385004	0.986968
chgb	0.480182	0.986968
chit1	0.449292	0.986968
chl1	0.197042	0.986968
chp1	0.418765	0.986968
cinp	0.462824	0.986968
cirbp	0.288651	0.986968
ckb	0.440425	0.986968
clec12a	0.299879	0.986968
clec2l	0.237823	0.986968
clec4a	0.42875	0.986968
clec4d	0.47628	0.986968
clec5a	0.0982015	0.986968
clec6a	0.114835	0.986968
clgn	0.116351	0.986968
clip2	0.242551	0.986968
clns1a	0.189775	0.986968
clps	0.478083	0.986968
clul1	0.321928	0.986968
cmip	0.43134	0.986968
cndp1	0.278878	0.986968
cngb3	0.43668	0.986968
cnp	0.181201	0.986968
cntn1	0.283952	0.986968
cntn2	0.260002	0.986968
cntn5	0.109587	0.986968
col3a1	0.263273	0.986968
col5a1	0.31635	0.986968
col6a3	0.442751	0.986968
col9a1	0.347107	0.986968
col9a2	0.104278	0.986968
colec12	0.384928	0.986968
commd1	0.266882	0.986968
coq7	0.317027	0.986968
cox5b	0.429832	0.986968
cpa1	0.327386	0.986968
cpm	0.47788	0.986968
cpped1	0.155459	0.986968
cpq	0.425531	0.986968
cptp	0.269528	0.986968
cpvl	0.211174	0.986968
cr1	0.124904	0.986968
cracr2a	0.191878	0.986968
crebzf	0.311742	0.986968
creld2	0.130843	0.986968
crh	0.339697	0.986968
crtac1	0.161733	0.986968
crybb1	0.279109	0.986968
crym	0.0793671	0.986968
cryzl1	0.441485	0.986968
csf1r	0.150657	0.986968
csf2ra	0.144156	0.986968
csnk1d	0.458499	0.986968
csnk2a1	0.29067	0.986968
cspg5	0.128454	0.986968
cst1	0.443054	0.986968
cst3	0.261237	0.986968
cst6	0.331385	0.986968
cstb	0.232594	0.986968
ctla4	0.288064	0.986968
ctrb1	0.166299	0.986968
ctrc	0.154397	0.986968
ctrl	0.172496	0.986968
ctsd	0.473922	0.986968
ctsf	0.411754	0.986968
ctsl	0.152151	0.986968
ctss	0.47734	0.986968
ctsz	0.264829	0.986968
cuzd1	0.212316	0.986968
cx3cl1	0.425992	0.986968
cxcl10	0.135941	0.986968
cxcl11	0.143884	0.986968
cxcl12	0.178159	0.986968
cxcl16	0.426859	0.986968
cxcl8	0.192028	0.986968
cyb5a	0.286439	0.986968
cyp24a1	0.3564	0.986968
cyth3	0.197626	0.986968
cytl1	0.177167	0.986968
daam1	0.226849	0.986968
dab2	0.399212	0.986968
dcc	0.12907	0.986968
dcdc2c	0.435815	0.986968
dctd	0.329525	0.986968
dctpp1	0.317154	0.986968
dcun1d1	0.319198	0.986968
ddc	0.240375	0.986968
ddhd2	0.255651	0.986968
ddt	0.184424	0.986968
ddx1	0.110613	0.986968
ddx25	0.115342	0.986968
ddx53	0.100724	0.986968
defa1_defa1b	0.208094	0.986968
defb118	0.213007	0.986968
dennd2b	0.192966	0.986968
dffa	0.425967	0.986968
dgcr6	0.421396	0.986968
dgka	0.342315	0.986968
dhrs4l2	0.225306	0.986968
dkk1	0.415356	0.986968
dkk4	0.366896	0.986968
dll1	0.402961	0.986968
dmd	0.21029	0.986968
dmp1	0.338748	0.986968
dnaja4	0.14017	0.986968
dnajb1	0.232037	0.986968
dnajb2	0.0906138	0.986968
dnajb6	0.438137	0.986968
dnajb8	0.0796105	0.986968
dnajc6	0.121621	0.986968
dnajc9	0.376224	0.986968
dnm3	0.391676	0.986968
dnmbp	0.426819	0.986968
dnph1	0.452573	0.986968
dok1	0.319587	0.986968
dpep1	0.336915	0.986968
dpep2	0.140989	0.986968
dpp10	0.263985	0.986968
dsc2	0.454361	0.986968
dtx3	0.426109	0.986968
dtymk	0.454941	0.986968
duox2	0.175856	0.986968
dusp13	0.422095	0.986968
dusp29	0.185112	0.986968
dxo	0.416588	0.986968
dynlt1	0.390356	0.986968
dynlt3	0.250794	0.986968
ecscr	0.258197	0.986968
edn1	0.403248	0.986968
eef1d	0.227838	0.986968
efcab2	0.082778	0.986968
efhd1	0.450309	0.986968
egflam	0.354616	0.986968
egfr	0.415781	0.986968
egln1	0.355714	0.986968
ehbp1	0.179951	0.986968
eif2ak2	0.223047	0.986968
eif2ak3	0.462076	0.986968
eif4e	0.217701	0.986968
eif4ebp1	0.275154	0.986968
eif4g3	0.443277	0.986968
eif5	0.334917	0.986968
elac1	0.151298	0.986968
elavl4	0.443117	0.986968
endou	0.422256	0.986968
entpd5	0.238542	0.986968
epb41l5	0.125873	0.986968
epcam	0.474277	0.986968
epha1	0.204724	0.986968
erbb3	0.15208	0.986968
ercc1	0.345984	0.986968
ereg	0.397178	0.986968
eri1	0.457668	0.986968
ermap	0.239208	0.986968
ern1	0.355693	0.986968
erp29	0.454251	0.986968
erp44	0.263163	0.986968
esam	0.0784352	0.986968
esyt2	0.30616	0.986968
evi2b	0.282891	0.986968
evpl	0.423247	0.986968
ezr	0.171125	0.986968
f11r	0.14829	0.986968
f12	0.107457	0.986968
f2r	0.163842	0.986968
f7	0.207378	0.986968
f9	0.402071	0.986968
fabp1	0.129829	0.986968
fabp2	0.164827	0.986968
fabp4	0.279272	0.986968
fabp5	0.377844	0.986968
fabp6	0.39129	0.986968
fam13a	0.15047	0.986968
fam171a2	0.399562	0.986968
fam172a	0.254358	0.986968
fam20a	0.477833	0.986968
fap	0.384601	0.986968
fas	0.253852	0.986968
fbln2	0.101057	0.986968
fcar	0.4396	0.986968
fcrlb	0.37669	0.986968
fetub	0.228704	0.986968
fgd3	0.187536	0.986968
fgf12	0.251048	0.986968
fgf16	0.078755	0.986968
fgf19	0.46979	0.986968
fgf21	0.287283	0.986968
fgf3	0.424973	0.986968
fgf5	0.401696	0.986968
fgfbp1	0.36665	0.986968
fgfr4	0.416161	0.986968
fgl1	0.397818	0.986968
fhip2a	0.266821	0.986968
fhit	0.44564	0.986968
fkbp14	0.185989	0.986968
fkbp7	0.296774	0.986968
fli1	0.404831	0.986968
flrt2	0.255392	0.986968
flt1	0.321333	0.986968
flt3	0.202872	0.986968
flt3lg	0.386081	0.986968
fmr1	0.318191	0.986968
fnta	0.143032	0.986968
folr1	0.101711	0.986968
folr2	0.421261	0.986968
foxj3	0.139832	0.986968
foxo3	0.357556	0.986968
frmd4b	0.111755	0.986968
frzb	0.334215	0.986968
fshb	0.174998	0.986968
fus	0.212817	0.986968
fut1	0.282348	0.986968
fut8	0.261105	0.986968
fxyd5	0.46415	0.986968
fyb1	0.281325	0.986968
gabarap	0.339213	0.986968
gabarapl1	0.400548	0.986968
gabra4	0.0977673	0.986968
gad2	0.195831	0.986968
gas2	0.198843	0.986968
gas6	0.382249	0.986968
gata3	0.237955	0.986968
gatd3	0.261937	0.986968
gbp1	0.479218	0.986968
gcc1	0.479268	0.986968
gcnt1	0.331268	0.986968
gdnf	0.306305	0.986968
get3	0.457173	0.986968
gfer	0.35788	0.986968
gfod2	0.248535	0.986968
gfra3	0.196936	0.986968
gfral	0.327484	0.986968
ggct	0.275316	0.986968
ggh	0.367462	0.986968
ggt5	0.1408	0.986968
gh1	0.228365	0.986968
gh2	0.269191	0.986968
gigyf2	0.346874	0.986968
gimap7	0.22483	0.986968
git1	0.0819302	0.986968
gkn1	0.19864	0.986968
glb1	0.197871	0.986968
gli2	0.250955	0.986968
glod4	0.468498	0.986968
glp1r	0.468424	0.986968
glrx	0.193767	0.986968
gm2a	0.342899	0.986968
gmpr2	0.131179	0.986968
gnas	0.0981606	0.986968
gne	0.326362	0.986968
gngt1	0.0952384	0.986968
gnly	0.254692	0.986968
gnpda2	0.411485	0.986968
golga3	0.239559	0.986968
got1	0.313641	0.986968
gp1bb	0.127039	0.986968
gp2	0.142673	0.986968
gp5	0.250275	0.986968
gpc1	0.277139	0.986968
gpha2	0.253173	0.986968
gpi	0.452233	0.986968
gpihbp1	0.35578	0.986968
gpr101	0.136324	0.986968
gpr158	0.149953	0.986968
gpr15l	0.158078	0.986968
gpr37	0.401414	0.986968
grin2b	0.164057	0.986968
gsta1	0.414163	0.986968
gstm4	0.199383	0.986968
gtpbp2	0.377527	0.986968
gucy2c	0.397748	0.986968
guk1	0.254783	0.986968
gusb	0.413172	0.986968
gzmh	0.154783	0.986968
hadh	0.451387	0.986968
hao1	0.469936	0.986968
havcr1	0.400212	0.986968
hbegf	0.223147	0.986968
hbq1	0.133509	0.986968
hcls1	0.468529	0.986968
hdac9	0.164745	0.986968
hdgfl2	0.12413	0.986968
hepacam2	0.207144	0.986968
heph	0.219389	0.986968
hexim1	0.30522	0.986968
hhex	0.257439	0.986968
hip1	0.273653	0.986968
hip1r	0.408219	0.986968
hla_a	0.268482	0.986968
hmbs	0.114838	0.986968
hmcn2	0.344146	0.986968
hmgcs1	0.0838896	0.986968
hnrnpul1	0.167738	0.986968
hpse	0.172307	0.986968
hrc	0.252303	0.986968
hrg	0.426568	0.986968
hs1bp3	0.294616	0.986968
hs6st1	0.23017	0.986968
hsp90b1	0.348573	0.986968
hspb6	0.394051	0.986968
htr1b	0.368875	0.986968
icam1	0.226406	0.986968
icam4	0.138891	0.986968
icoslg	0.380387	0.986968
id4	0.467884	0.986968
ids	0.259294	0.986968
ifng	0.330631	0.986968
ifngr1	0.430668	0.986968
ifngr2	0.270556	0.986968
igbp1	0.153169	0.986968
igfbp2	0.213905	0.986968
igsf8	0.26004	0.986968
igsf9	0.313445	0.986968
ikbkg	0.402804	0.986968
ikzf2	0.20103	0.986968
il11	0.348463	0.986968
il12rb1	0.467082	0.986968
il12rb2	0.341887	0.986968
il13ra1	0.181531	0.986968
il17a	0.285549	0.986968
il17d	0.361596	0.986968
il17f	0.396899	0.986968
il17ra	0.136689	0.986968
il17rb	0.200882	0.986968
il18bp	0.180419	0.986968
il18r1	0.369349	0.986968
il18rap	0.0908747	0.986968
il19	0.433762	0.986968
il1b	0.270248	0.986968
il1r2	0.272736	0.986968
il1rl2	0.218414	0.986968
il22	0.326744	0.986968
il24	0.435525	0.986968
il25	0.4135	0.986968
il2rg	0.319037	0.986968
il3	0.219219	0.986968
il32	0.0876869	0.986968
il33	0.12358	0.986968
il34	0.140003	0.986968
il36g	0.347297	0.986968
il4	0.361936	0.986968
il5	0.195769	0.986968
il6r	0.148378	0.986968
il7	0.291921	0.986968
il7r	0.357287	0.986968
immt	0.247031	0.986968
impact	0.191662	0.986968
inhbb	0.458362	0.986968
inpp1	0.441171	0.986968
inpp5d	0.111852	0.986968
inpp5j	0.0889092	0.986968
inppl1	0.269888	0.986968
insl4	0.19962	0.986968
ipcef1	0.334442	0.986968
iqgap2	0.285281	0.986968
irag2	0.457112	0.986968
irak1	0.334112	0.986968
ism1	0.436107	0.986968
ism2	0.143333	0.986968
ist1	0.43856	0.986968
itga6	0.455418	0.986968
itgam	0.320663	0.986968
itgav	0.2058	0.986968
itih1	0.317095	0.986968
itih5	0.149347	0.986968
itprip	0.10828	0.986968
jpt2	0.429344	0.986968
kazn	0.226356	0.986968
kdm3a	0.171378	0.986968
kdr	0.424428	0.986968
khdc3l	0.174951	0.986968
kiaa1549	0.132076	0.986968
kiaa2013	0.264188	0.986968
kif1c	0.250815	0.986968
kif22	0.461883	0.986968
kir2ds4	0.212612	0.986968
kit	0.309201	0.986968
klb	0.399699	0.986968
klf4	0.454363	0.986968
klhl41	0.422343	0.986968
klk1	0.199051	0.986968
klk11	0.336829	0.986968
klk13	0.457538	0.986968
klk14	0.469731	0.986968
klk15	0.152513	0.986968
klk3	0.375916	0.986968
klk6	0.320449	0.986968
klk8	0.305621	0.986968
klrk1	0.298026	0.986968
l1cam	0.463667	0.986968
lamb1	0.270531	0.986968
lamtor5	0.195175	0.986968
larp1	0.241445	0.986968
lat2	0.196136	0.986968
lbr	0.158877	0.986968
lcp1	0.395297	0.986968
ldlrap1	0.344152	0.986968
lect2	0.116132	0.986968
lelp1	0.22625	0.986968
lep	0.121713	0.986968
letm1	0.210064	0.986968
lgals3bp	0.121028	0.986968
lgals4	0.263408	0.986968
lhpp	0.459282	0.986968
lif	0.154031	0.986968
lilra2	0.284568	0.986968
lilra3	0.2426	0.986968
lilra4	0.0792372	0.986968
lilrb1	0.174485	0.986968
lilrb4	0.34933	0.986968
lmnb2	0.2858	0.986968
lonp1	0.429313	0.986968
lrfn2	0.395968	0.986968
lrig1	0.167346	0.986968
lrrc25	0.309924	0.986968
lrrc37a2	0.271726	0.986968
lrrc38	0.197535	0.986968
lrrc59	0.313667	0.986968
lsm1	0.393002	0.986968
lsm8	0.426422	0.986968
lta	0.0943215	0.986968
ltbp3	0.192991	0.986968
luzp2	0.326122	0.986968
ly75	0.305273	0.986968
ly96	0.219418	0.986968
lyar	0.318996	0.986968
lyn	0.469492	0.986968
lypd1	0.425191	0.986968
lypd3	0.14603	0.986968
lypd8	0.383913	0.986968
lyzl2	0.257372	0.986968
lztfl1	0.307139	0.986968
magea3	0.313699	0.986968
mamdc2	0.206318	0.986968
man1a2	0.419815	0.986968
man2b2	0.184072	0.986968
mansc1	0.385397	0.986968
map1lc3b2	0.263955	0.986968
map2	0.242407	0.986968
map2k1	0.427198	0.986968
map3k5	0.188602	0.986968
mapkapk2	0.464109	0.986968
mapt	0.200208	0.986968
mars1	0.349711	0.986968
masp1	0.225955	0.986968
matn3	0.34033	0.986968
mavs	0.240502	0.986968
max	0.449449	0.986968
mb	0.275101	0.986968
mbl2	0.127519	0.986968
mcee	0.0964728	0.986968
mcfd2	0.475975	0.986968
mcts1	0.180245	0.986968
mdh1	0.116502	0.986968
mecr	0.40421	0.986968
megf10	0.0999027	0.986968
megf11	0.458031	0.986968
met	0.110421	0.986968
mfap3l	0.371944	0.986968
mfge8	0.408651	0.986968
mia	0.233144	0.986968
micall2	0.309955	0.986968
micb_mica	0.420419	0.986968
mindy1	0.293952	0.986968
mink1	0.270639	0.986968
mmp12	0.291732	0.986968
mmp13	0.255482	0.986968
mmp15	0.462068	0.986968
mmut	0.110706	0.986968
mnat1	0.289575	0.986968
mocs2	0.296707	0.986968
mog	0.47402	0.986968
morf4l2	0.446995	0.986968
mphosph8	0.367608	0.986968
mrpl28	0.163974	0.986968
mrps16	0.406897	0.986968
msln	0.177173	0.986968
mst1	0.369261	0.986968
mtdh	0.144081	0.986968
mthfd2	0.353365	0.986968
mtpn	0.427398	0.986968
mtr	0.343291	0.986968
mtss1	0.186203	0.986968
muc13	0.362835	0.986968
muc16	0.469517	0.986968
mybpc1	0.464066	0.986968
mybpc2	0.279192	0.986968
mycbp2	0.260277	0.986968
mydgf	0.284352	0.986968
myh7b	0.43178	0.986968
myh9	0.211552	0.986968
myl1	0.273553	0.986968
myl3	0.133562	0.986968
myl4	0.473686	0.986968
myo6	0.182827	0.986968
myo9b	0.433256	0.986968
myoc	0.402488	0.986968
myom3	0.257824	0.986968
mzt1	0.340924	0.986968
naa80	0.405449	0.986968
naga	0.400716	0.986968
nagk	0.224248	0.986968
nampt	0.097951	0.986968
nap1l4	0.341019	0.986968
nbn	0.170194	0.986968
ncam1	0.186146	0.986968
ncf2	0.326383	0.986968
ncln	0.443451	0.986968
ncr3lg1	0.436308	0.986968
ndrg1	0.284485	0.986968
ndst1	0.410279	0.986968
ndufa5	0.288335	0.986968
neb	0.340877	0.986968
necap2	0.390697	0.986968
nectin4	0.370919	0.986968
nedd4l	0.119272	0.986968
nek7	0.17789	0.986968
nell2	0.37306	0.986968
nfat5	0.443384	0.986968
nfatc3	0.329567	0.986968
nfe2	0.122351	0.986968
nfkb1	0.3923	0.986968
nfu1	0.355883	0.986968
nfx1	0.414224	0.986968
nid1	0.453989	0.986968
nit1	0.315137	0.986968
nmrk2	0.417655	0.986968
nos1	0.214043	0.986968
nos3	0.285356	0.986968
notch3	0.34315	0.986968
npc2	0.100911	0.986968
npm1	0.412598	0.986968
nppb	0.437383	0.986968
npr1	0.130863	0.986968
nrn1	0.387472	0.986968
nrtn	0.433803	0.986968
nsfl1c	0.078729	0.986968
ntrk3	0.128472	0.986968
nub1	0.19207	0.986968
nucb2	0.284824	0.986968
nudt15	0.470627	0.986968
nudt5	0.368721	0.986968
numb	0.226833	0.986968
nxph1	0.141329	0.986968
odam	0.192213	0.986968
oga	0.306801	0.986968
ogn	0.197284	0.986968
ogt	0.13707	0.986968
omg	0.0784395	0.986968
ophn1	0.313917	0.986968
optc	0.0910854	0.986968
oscar	0.468238	0.986968
otoa	0.183376	0.986968
otud7b	0.107376	0.986968
oxt	0.235357	0.986968
p4hb	0.284835	0.986968
pacs2	0.359992	0.986968
padi4	0.252877	0.986968
pafah1b3	0.256814	0.986968
pag1	0.119241	0.986968
pagr1	0.230827	0.986968
palm	0.25174	0.986968
palm2	0.102068	0.986968
palm3	0.194442	0.986968
parp1	0.404144	0.986968
paxx	0.280291	0.986968
pcbd1	0.442012	0.986968
pcdh9	0.385323	0.986968
pcdhb15	0.251815	0.986968
pcyt2	0.427534	0.986968
pdap1	0.356672	0.986968
pde1c	0.209152	0.986968
pde4d	0.42374	0.986968
pde5a	0.475844	0.986968
pdgfa	0.393642	0.986968
pdgfb	0.245527	0.986968
pdgfra	0.474015	0.986968
pdgfrb	0.44803	0.986968
pdia4	0.190689	0.986968
pdxdc1	0.371995	0.986968
pdzk1	0.362751	0.986968
pear1	0.120097	0.986968
pebp1	0.452525	0.986968
pecam1	0.234277	0.986968
pf4	0.305216	0.986968
pfdn4	0.47928	0.986968
pfdn6	0.111337	0.986968
pfkfb2	0.345278	0.986968
pgd	0.312884	0.986968
pglyrp1	0.156743	0.986968
pglyrp4	0.401386	0.986968
phactr2	0.255603	0.986968
phldb1	0.209616	0.986968
pik3ap1	0.179919	0.986968
pilra	0.207897	0.986968
pilrb	0.143466	0.986968
pinlyp	0.247954	0.986968
pkn3	0.389102	0.986968
pla2g10	0.276407	0.986968
pla2g15	0.473556	0.986968
pla2g1b	0.168291	0.986968
pla2g7	0.467121	0.986968
plat	0.345646	0.986968
plau	0.381835	0.986968
plcb1	0.440499	0.986968
plcb2	0.257205	0.986968
plin1	0.340817	0.986968
plin3	0.333119	0.986968
plpbp	0.423828	0.986968
plscr3	0.142721	0.986968
plxdc2	0.108513	0.986968
plxnb3	0.426861	0.986968
pm20d1	0.251291	0.986968
pms1	0.196836	0.986968
pnlip	0.154149	0.986968
pnliprp1	0.232469	0.986968
pnma2	0.130108	0.986968
pnpt1	0.36786	0.986968
podxl2	0.260866	0.986968
pon1	0.47074	0.986968
pon2	0.273992	0.986968
postn	0.190581	0.986968
ppbp	0.211153	0.986968
ppcdc	0.162825	0.986968
ppif	0.235612	0.986968
ppm1b	0.218671	0.986968
ppp1cc	0.299893	0.986968
ppp1r12a	0.379102	0.986968
ppp1r14a	0.443255	0.986968
ppp1r9b	0.266189	0.986968
ppp2r5a	0.271373	0.986968
ppt1	0.333185	0.986968
prdx1	0.148573	0.986968
prdx2	0.255737	0.986968
prdx3	0.381511	0.986968
prdx6	0.152911	0.986968
prkag3	0.288377	0.986968
prkar1a	0.0989175	0.986968
prkar2a	0.339589	0.986968
prkcq	0.323926	0.986968
prkd2	0.128031	0.986968
prkg1	0.360176	0.986968
prkra	0.125024	0.986968
procr	0.188937	0.986968
prss22	0.101423	0.986968
prss8	0.208667	0.986968
prtg	0.238447	0.986968
prtn3	0.268033	0.986968
psap	0.111692	0.986968
psg1	0.420657	0.986968
psip1	0.344933	0.986968
psmd5	0.273202	0.986968
psmd9	0.237184	0.986968
psme1	0.322901	0.986968
psme2	0.253641	0.986968
psmg3	0.0900305	0.986968
psmg4	0.342309	0.986968
pstpip2	0.290549	0.986968
pten	0.30444	0.986968
ptges2	0.435763	0.986968
ptgr1	0.379145	0.986968
pth	0.465085	0.986968
ptk7	0.437632	0.986968
ptn	0.258609	0.986968
ptp4a3	0.407296	0.986968
ptpn1	0.369554	0.986968
ptprc	0.238132	0.986968
ptprm	0.415597	0.986968
ptprn2	0.0832624	0.986968
ptprr	0.116843	0.986968
ptprs	0.341857	0.986968
ptrhd1	0.315326	0.986968
pxdnl	0.252229	0.986968
pyy	0.109199	0.986968
rab10	0.453859	0.986968
rab11fip3	0.25916	0.986968
rab27b	0.347555	0.986968
rab2b	0.424904	0.986968
rab37	0.176004	0.986968
rab39b	0.142045	0.986968
rab3gap1	0.375473	0.986968
rabep1	0.0845604	0.986968
rabepk	0.329089	0.986968
rac3	0.171754	0.986968
rad51	0.393812	0.986968
ranbp1	0.269268	0.986968
rangap1	0.17005	0.986968
rapgef2	0.1504	0.986968
rarres1	0.29956	0.986968
rarres2	0.293853	0.986968
rassf2	0.41838	0.986968
rbks	0.40418	0.986968
rbm17	0.202227	0.986968
rbm19	0.201901	0.986968
rbp2	0.254678	0.986968
rbpms2	0.134852	0.986968
rcc1	0.250065	0.986968
rcor1	0.0894162	0.986968
reck	0.177495	0.986968
reep4	0.122346	0.986968
reg1a	0.245844	0.986968
reg1b	0.24591	0.986968
reps1	0.470852	0.986968
ret	0.334303	0.986968
rgcc	0.331708	0.986968
rgmb	0.312982	0.986968
rgs10	0.374637	0.986968
rictor	0.271274	0.986968
rida	0.424219	0.986968
rilp	0.218387	0.986968
rilpl2	0.462714	0.986968
rln2	0.354387	0.986968
rnase10	0.165676	0.986968
rnaset2	0.234125	0.986968
rnf168	0.08321	0.986968
rnf41	0.350251	0.986968
rnf43	0.30828	0.986968
robo2	0.351156	0.986968
robo4	0.24351	0.986968
rps10	0.261066	0.986968
rras	0.338233	0.986968
rspo3	0.4345	0.986968
rtbdn	0.159947	0.986968
rtkn2	0.428179	0.986968
rtn4ip1	0.28186	0.986968
rtn4r	0.155627	0.986968
s100a14	0.229415	0.986968
s100p	0.371043	0.986968
samd9l	0.145413	0.986968
sap18	0.424753	0.986968
sart1	0.123173	0.986968
sat2	0.130564	0.986968
satb1	0.194637	0.986968
sbsn	0.194158	0.986968
scarb1	0.341442	0.986968
scarf1	0.317286	0.986968
scarf2	0.170975	0.986968
scg3	0.154361	0.986968
scgb1a1	0.479723	0.986968
scgb3a1	0.0864745	0.986968
scly	0.469988	0.986968
scn2a	0.401008	0.986968
scn2b	0.184728	0.986968
scp2	0.227817	0.986968
scrib	0.327594	0.986968
scrn1	0.176891	0.986968
sct	0.297437	0.986968
sdc1	0.376568	0.986968
sdccag8	0.232448	0.986968
sdhb	0.438117	0.986968
sele	0.311459	0.986968
selenop	0.219326	0.986968
sell	0.344157	0.986968
selp	0.107405	0.986968
sema6c	0.226412	0.986968
septin7	0.140919	0.986968
septin9	0.354872	0.986968
serpina11	0.316932	0.986968
serpina5	0.404869	0.986968
serpina7	0.0891006	0.986968
serpinh1	0.256717	0.986968
serpini1	0.197592	0.986968
serpini2	0.195558	0.986968
sestd1	0.283542	0.986968
sf3b4	0.359167	0.986968
sgsh	0.255359	0.986968
sh2d1a	0.44296	0.986968
sh3gl3	0.240093	0.986968
shbg	0.432868	0.986968
shh	0.133909	0.986968
shisa5	0.40188	0.986968
shpk	0.471545	0.986968
siae	0.451109	0.986968
siglec5	0.212585	0.986968
siglec6	0.374044	0.986968
sil1	0.340059	0.986968
sirpa	0.286727	0.986968
sit1	0.167814	0.986968
skap1	0.312652	0.986968
skap2	0.437183	0.986968
slc16a1	0.201879	0.986968
slc28a1	0.392853	0.986968
slc39a14	0.332837	0.986968
slc44a4	0.468045	0.986968
slc9a3r1	0.298039	0.986968
slitrk1	0.138404	0.986968
slitrk6	0.424968	0.986968
slmap	0.265519	0.986968
slurp1	0.354251	0.986968
smad1	0.422296	0.986968
smad3	0.23934	0.986968
smarca2	0.405366	0.986968
smc3	0.391753	0.986968
smndc1	0.341049	0.986968
smoc1	0.231893	0.986968
smpd1	0.125816	0.986968
smpd3	0.172448	0.986968
smpdl3a	0.249039	0.986968
smtn	0.314833	0.986968
snapin	0.120595	0.986968
snca	0.420085	0.986968
snx15	0.290211	0.986968
snx2	0.0997318	0.986968
snx5	0.461427	0.986968
snx9	0.405892	0.986968
sod1	0.17984	0.986968
sod3	0.211414	0.986968
sorcs2	0.0884025	0.986968
sost	0.415045	0.986968
sowaha	0.301032	0.986968
sox9	0.311425	0.986968
spart	0.121317	0.986968
spink2	0.414991	0.986968
spink4	0.239334	0.986968
spink6	0.441833	0.986968
spink8	0.459841	0.986968
spock1	0.450752	0.986968
spon2	0.258884	0.986968
spp1	0.411539	0.986968
spring1	0.244092	0.986968
sprr3	0.374637	0.986968
spry2	0.332292	0.986968
srp14	0.193564	0.986968
srpk2	0.147303	0.986968
ssb	0.322821	0.986968
ssbp1	0.253076	0.986968
ssc4d	0.469892	0.986968
ssc5d	0.106538	0.986968
ssh3	0.217746	0.986968
st13	0.107383	0.986968
st3gal1	0.304987	0.986968
st8sia1	0.28484	0.986968
stat2	0.106724	0.986968
steap4	0.150266	0.986968
stip1	0.200878	0.986968
stk11	0.255347	0.986968
stk24	0.454226	0.986968
stx1b	0.479367	0.986968
stx4	0.303114	0.986968
stx6	0.390165	0.986968
stx7	0.223222	0.986968
stx8	0.191902	0.986968
stxbp1	0.251016	0.986968
sugp1	0.126417	0.986968
sumf1	0.257348	0.986968
sumf2	0.158481	0.986968
susd1	0.472417	0.986968
susd4	0.264652	0.986968
syt1	0.287651	0.986968
sytl4	0.170266	0.986968
tab2	0.0861022	0.986968
tafa5	0.278247	0.986968
tank	0.217706	0.986968
tap1	0.192535	0.986968
tarbp2	0.191287	0.986968
tbc1d17	0.162598	0.986968
tbc1d5	0.135982	0.986968
tbca	0.271739	0.986968
tcl1a	0.156798	0.986968
tcl1b	0.173386	0.986968
tcof1	0.343928	0.986968
tcp11	0.0913727	0.986968
tdgf1	0.102538	0.986968
tex101	0.0946726	0.986968
tfap2a	0.309349	0.986968
tfrc	0.123494	0.986968
tg	0.12183	0.986968
tgfa	0.376765	0.986968
tgfb2	0.295042	0.986968
tgfbr1	0.151849	0.986968
thap12	0.334558	0.986968
thrap3	0.0764728	0.986968
thtpa	0.290872	0.986968
thy1	0.243597	0.986968
tigar	0.427495	0.986968
tigit	0.386513	0.986968
timm10	0.301627	0.986968
timm8a	0.0974072	0.986968
timp1	0.436509	0.986968
timp3	0.314147	0.986968
timp4	0.19961	0.986968
tjap1	0.368677	0.986968
tlr1	0.402112	0.986968
tlr3	0.121584	0.986968
tmed1	0.412856	0.986968
tmed4	0.41465	0.986968
tmed8	0.267276	0.986968
tmod4	0.433016	0.986968
tmprss11b	0.161122	0.986968
tmprss11d	0.386035	0.986968
tmprss15	0.143107	0.986968
tmprss5	0.252311	0.986968
tmsb10	0.439858	0.986968
tnfaip2	0.265408	0.986968
tnfaip8l2	0.461274	0.986968
tnfrsf14	0.299962	0.986968
tnfrsf19	0.432858	0.986968
tnfrsf8	0.210257	0.986968
tnfsf11	0.12365	0.986968
tnfsf12	0.403158	0.986968
tnfsf14	0.46401	0.986968
tnip1	0.0813476	0.986968
tnn	0.328339	0.986968
tnni3	0.377606	0.986968
tnr	0.405331	0.986968
top1	0.0789069	0.986968
top2b	0.129092	0.986968
tp53	0.203128	0.986968
tp53bp1	0.318678	0.986968
tp53i3	0.0887827	0.986968
tpk1	0.314928	0.986968
tpm3	0.430625	0.986968
tpmt	0.154967	0.986968
tppp3	0.460628	0.986968
tpr	0.103352	0.986968
tpsg1	0.221175	0.986968
traf2	0.341824	0.986968
trdmt1	0.157563	0.986968
treh	0.36034	0.986968
treml1	0.219343	0.986968
treml2	0.252131	0.986968
triap1	0.207437	0.986968
trim21	0.340772	0.986968
trim25	0.411154	0.986968
trim40	0.107632	0.986968
trim5	0.291047	0.986968
tsc1	0.209593	0.986968
tsnax	0.32752	0.986968
tspan7	0.312299	0.986968
tspyl1	0.150406	0.986968
ttf2	0.35508	0.986968
twf2	0.233402	0.986968
txlna	0.396982	0.986968
txn	0.26007	0.986968
txndc9	0.271768	0.986968
txnl1	0.47041	0.986968
ubxn1	0.183461	0.986968
ufd1	0.243619	0.986968
ugdh	0.247638	0.986968
uhrf2	0.4617	0.986968
umod	0.259324	0.986968
unc79	0.349698	0.986968
ung	0.422018	0.986968
usp25	0.31685	0.986968
usp8	0.330919	0.986968
vamp8	0.191101	0.986968
vasn	0.315862	0.986968
vasp	0.405611	0.986968
vav3	0.252484	0.986968
vcan	0.385621	0.986968
vcpkmt	0.22634	0.986968
vgf	0.184303	0.986968
vim	0.438753	0.986968
vit	0.211517	0.986968
vnn2	0.210859	0.986968
vps28	0.379984	0.986968
vps37a	0.375261	0.986968
vps4b	0.287804	0.986968
vps53	0.38746	0.986968
vsig2	0.456095	0.986968
vstm2b	0.477507	0.986968
vti1a	0.0834817	0.986968
vwa1	0.437954	0.986968
wasf1	0.451356	0.986968
wdr46	0.479945	0.986968
wfdc1	0.398238	0.986968
wfdc12	0.296597	0.986968
wfikkn2	0.251845	0.986968
wwp2	0.212742	0.986968
xiap	0.165544	0.986968
yap1	0.416665	0.986968
yars1	0.459494	0.986968
yod1	0.0951326	0.986968
ywhaq	0.171756	0.986968
zbtb16	0.325325	0.986968
zcchc8	0.423995	0.986968
znf174	0.143366	0.986968
znf830	0.265644	0.986968
znrd2	0.230338	0.986968
zp3	0.148809	0.986968
zp4	0.129113	0.986968
lcat	0.481115	0.987121
mrpl52	0.48088	0.987121
wfdc2	0.481399	0.987121
apcs	0.484078	0.987438
btc	0.483636	0.987438
cacybp	0.484513	0.987438
cd58	0.484284	0.987438
cd69	0.483981	0.987438
col15a1	0.484595	0.987438
serpinb8	0.483596	0.987438
tbl1x	0.482477	0.987438
tsc22d1	0.483673	0.987438
c1qtnf5	0.486022	0.987477
ccl13	0.486434	0.987477
ces1	0.486176	0.987477
igfbp6	0.485612	0.987477
nrgn	0.486641	0.987477
sema4c	0.486363	0.987477
cga	0.488215	0.988535
clmp	0.488493	0.988535
fes	0.488162	0.988535
ica1	0.488516	0.988535
adamts1	0.492646	0.989152
angpt1	0.492709	0.989152
arhgef1	0.492055	0.989152
cxcl6	0.49356	0.989152
kiaa0319	0.491187	0.989152
lair1	0.491435	0.989152
ncs1	0.493486	0.989152
nptx1	0.491687	0.989152
pdlim5	0.490183	0.989152
sirt1	0.491316	0.989152
tor1aip1	0.492365	0.989152
tymp	0.489942	0.989152
vsig4	0.490341	0.989152
wasf3	0.493152	0.989152
abca2	0.751774	0.989492
abhd14b	0.647471	0.989492
abraxas2	0.735686	0.989492
acaa1	0.923617	0.989492
acadsb	0.853183	0.989492
acan	0.595392	0.989492
ace2	0.643192	0.989492
acot13	0.527539	0.989492
acox1	0.651743	0.989492
acp5	0.637825	0.989492
acrbp	0.705119	0.989492
acsl1	0.677193	0.989492
acta2	0.657313	0.989492
acvrl1	0.800541	0.989492
acy1	0.527607	0.989492
acy3	0.744108	0.989492
ada2	0.552942	0.989492
adam12	0.678954	0.989492
adam15	0.828424	0.989492
adam22	0.876882	0.989492
adam23	0.643809	0.989492
adam8	0.924698	0.989492
adam9	0.717992	0.989492
adamts16	0.915915	0.989492
adamts4	0.628488	0.989492
adamtsl2	0.88347	0.989492
adamtsl5	0.670678	0.989492
adcyap1r1	0.76263	0.989492
adgrd1	0.597286	0.989492
adgre5	0.612086	0.989492
adgrf5	0.856973	0.989492
adgrg1	0.669215	0.989492
adgrg2	0.775254	0.989492
adh4	0.798366	0.989492
adipoq	0.909445	0.989492
adra2a	0.644445	0.989492
afp	0.710079	0.989492
agbl2	0.66005	0.989492
agr2	0.911363	0.989492
agxt	0.561786	0.989492
ahcy	0.909626	0.989492
ahnak	0.790595	0.989492
ahsg	0.517871	0.989492
aif1l	0.796333	0.989492
aifm1	0.704193	0.989492
ak2	0.53082	0.989492
akap12	0.637413	0.989492
akr1b1	0.87087	0.989492
akr1c4	0.525862	0.989492
akr7l	0.790148	0.989492
aldh1a1	0.680492	0.989492
aldh2	0.917733	0.989492
aldh5a1	0.582045	0.989492
ambp	0.70667	0.989492
amigo1	0.875105	0.989492
amn	0.769165	0.989492
amot	0.920896	0.989492
amy2a	0.750385	0.989492
amy2b	0.551139	0.989492
ang	0.549198	0.989492
angpt2	0.501577	0.989492
angptl1	0.923762	0.989492
angptl4	0.714444	0.989492
angptl7	0.64309	0.989492
ank2	0.730155	0.989492
anp32c	0.797458	0.989492
anpep	0.891695	0.989492
anxa10	0.737839	0.989492
anxa11	0.930899	0.989492
aoc1	0.799885	0.989492
aoc3	0.718252	0.989492
ap2b1	0.728918	0.989492
apbb1ip	0.756482	0.989492
apoa1	0.753231	0.989492
apoa2	0.880784	0.989492
apoa4	0.687637	0.989492
apobr	0.685869	0.989492
apod	0.880108	0.989492
apoe	0.92921	0.989492
apol1	0.915874	0.989492
apom	0.911463	0.989492
aprt	0.625473	0.989492
areg	0.822065	0.989492
arf6	0.510033	0.989492
arhgap5	0.54287	0.989492
arhgef5	0.583077	0.989492
arl2bp	0.737297	0.989492
arsa	0.697309	0.989492
asah2	0.529569	0.989492
asgr1	0.610216	0.989492
asgr2	0.711581	0.989492
asrgl1	0.607307	0.989492
ass1	0.815364	0.989492
atf2	0.676212	0.989492
atf4	0.68501	0.989492
atp1b2	0.850419	0.989492
atp1b4	0.5251	0.989492
atp2b4	0.502603	0.989492
atp5f1d	0.700415	0.989492
atp5if1	0.722866	0.989492
atp6ap2	0.891287	0.989492
atrn	0.883481	0.989492
atxn10	0.607364	0.989492
b2m	0.872212	0.989492
b4galt1	0.803714	0.989492
bag6	0.903997	0.989492
baiap2	0.734474	0.989492
bank1	0.685365	0.989492
batf	0.552387	0.989492
bax	0.736216	0.989492
bcat2	0.613229	0.989492
bche	0.642788	0.989492
bcl2l1	0.612611	0.989492
bcl2l11	0.775963	0.989492
bcl7a	0.901858	0.989492
bex3	0.902506	0.989492
bglap	0.857942	0.989492
bgn	0.845039	0.989492
bhmt2	0.561498	0.989492
birc2	0.89787	0.989492
bloc1s2	0.674025	0.989492
bmp10	0.820554	0.989492
bmp4	0.835113	0.989492
bmp6	0.824038	0.989492
bnip3l	0.855846	0.989492
boc	0.923103	0.989492
bpifa2	0.507295	0.989492
bpifb2	0.559175	0.989492
brd1	0.555154	0.989492
brd2	0.700077	0.989492
brdt	0.887785	0.989492
bst1	0.754892	0.989492
bst2	0.797703	0.989492
btd	0.714303	0.989492
btn2a1	0.64642	0.989492
btn3a2	0.928913	0.989492
btnl10	0.666374	0.989492
c1galt1c1	0.604467	0.989492
c1qbp	0.579586	0.989492
c1ql2	0.702165	0.989492
c1qtnf1	0.914229	0.989492
c1r	0.842994	0.989492
c1s	0.912631	0.989492
c2	0.872905	0.989492
c3	0.619116	0.989492
c4bpb	0.780339	0.989492
c5	0.850374	0.989492
c8b	0.593933	0.989492
c9	0.919991	0.989492
ca13	0.849195	0.989492
ca5a	0.636281	0.989492
ca6	0.61745	0.989492
cabp2	0.895962	0.989492
cacna1h	0.781875	0.989492
calb2	0.844711	0.989492
calca	0.496751	0.989492
caly	0.695379	0.989492
cant1	0.665674	0.989492
capg	0.725691	0.989492
carhsp1	0.593576	0.989492
casc3	0.560797	0.989492
casp1	0.914348	0.989492
casp2	0.666762	0.989492
casp3	0.711015	0.989492
casp4	0.740686	0.989492
cblif	0.88657	0.989492
cbs	0.683658	0.989492
cbx2	0.682321	0.989492
ccar2	0.660649	0.989492
ccl19	0.727303	0.989492
ccl21	0.817861	0.989492
ccl22	0.826751	0.989492
ccl25	0.881403	0.989492
ccl27	0.847109	0.989492
ccl3	0.878483	0.989492
ccl4	0.497889	0.989492
ccl7	0.754623	0.989492
ccn1	0.494751	0.989492
ccn5	0.769537	0.989492
cd109	0.646978	0.989492
cd163	0.785446	0.989492
cd164l2	0.633136	0.989492
cd177	0.841109	0.989492
cd1c	0.749439	0.989492
cd2	0.860123	0.989492
cd207	0.536102	0.989492
cd22	0.503172	0.989492
cd27	0.632898	0.989492
cd274	0.905153	0.989492
cd276	0.71733	0.989492
cd28	0.50821	0.989492
cd300a	0.895415	0.989492
cd300c	0.733633	0.989492
cd300e	0.66475	0.989492
cd300lf	0.729313	0.989492
cd300lg	0.876661	0.989492
cd33	0.926097	0.989492
cd36	0.739613	0.989492
cd38	0.911667	0.989492
cd4	0.747942	0.989492
cd48	0.875472	0.989492
cd59	0.529928	0.989492
cd5l	0.541949	0.989492
cd63	0.758355	0.989492
cd72	0.766767	0.989492
cd74	0.861442	0.989492
cd79b	0.678513	0.989492
cd80	0.929595	0.989492
cd93	0.748282	0.989492
cd99	0.920676	0.989492
cd99l2	0.60187	0.989492
cda	0.805092	0.989492
cdan1	0.808889	0.989492
cdc25a	0.557523	0.989492
cdc27	0.648697	0.989492
cdc37	0.661822	0.989492
cdcp1	0.828096	0.989492
cdh15	0.522826	0.989492
cdh17	0.701223	0.989492
cdh22	0.844989	0.989492
cdh5	0.673767	0.989492
cdhr1	0.799275	0.989492
cdhr5	0.866729	0.989492
cdk1	0.8883	0.989492
cdkl5	0.523147	0.989492
cdkn2d	0.587118	0.989492
cdon	0.89067	0.989492
cdsn	0.921093	0.989492
ceacam16	0.661022	0.989492
ceacam18	0.630132	0.989492
ceacam19	0.870098	0.989492
ceacam20	0.52734	0.989492
ceacam3	0.915314	0.989492
ceacam5	0.590293	0.989492
ceacam6	0.759605	0.989492
cebpa	0.58747	0.989492
cela2a	0.928017	0.989492
celsr2	0.789864	0.989492
cemip2	0.739656	0.989492
cend1	0.898707	0.989492
cep112	0.746407	0.989492
cep43	0.886271	0.989492
ces2	0.560977	0.989492
ces3	0.657018	0.989492
cetn2	0.631273	0.989492
cfb	0.788636	0.989492
cfc1	0.811907	0.989492
cfd	0.679128	0.989492
cfhr4	0.56756	0.989492
cfhr5	0.888799	0.989492
cfi	0.787794	0.989492
cfp	0.809599	0.989492
chchd6	0.83536	0.989492
chi3l1	0.671703	0.989492
chm	0.784288	0.989492
chmp1a	0.920777	0.989492
chmp6	0.72819	0.989492
chrdl1	0.684294	0.989492
chrdl2	0.549487	0.989492
chrm1	0.671101	0.989492
ciapin1	0.657708	0.989492
cilp	0.567523	0.989492
cit	0.673827	0.989492
ckap4	0.685772	0.989492
clc	0.877352	0.989492
clec1a	0.572568	0.989492
clec1b	0.596117	0.989492
clec3b	0.574394	0.989492
clec4c	0.646016	0.989492
clec7a	0.75198	0.989492
clic5	0.524872	0.989492
clint1	0.857832	0.989492
clspn	0.868377	0.989492
clstn1	0.630615	0.989492
clstn2	0.916701	0.989492
clu	0.899823	0.989492
cmc1	0.498129	0.989492
cnpy2	0.64882	0.989492
cnpy4	0.513694	0.989492
cnst	0.782947	0.989492
cntf	0.834869	0.989492
cntnap2	0.863269	0.989492
cntnap4	0.639171	0.989492
coch	0.853978	0.989492
col18a1	0.788158	0.989492
col1a1	0.775809	0.989492
col28a1	0.738236	0.989492
col2a1	0.681133	0.989492
col4a1	0.501053	0.989492
col4a4	0.56865	0.989492
commd9	0.67789	0.989492
comp	0.916843	0.989492
comt	0.923197	0.989492
copb2	0.752874	0.989492
cope	0.698182	0.989492
coro1a	0.616402	0.989492
coro6	0.635342	0.989492
cox6b1	0.606525	0.989492
cpa2	0.778351	0.989492
cpa4	0.649545	0.989492
cpb1	0.51665	0.989492
cpb2	0.794212	0.989492
cpe	0.823792	0.989492
cplx2	0.678173	0.989492
cpox	0.853694	0.989492
cpxm2	0.693836	0.989492
cr2	0.746017	0.989492
cradd	0.884346	0.989492
creb3	0.885886	0.989492
creld1	0.515227	0.989492
crhbp	0.930099	0.989492
crhr1	0.733243	0.989492
crim1	0.858052	0.989492
crip2	0.90021	0.989492
crisp2	0.570266	0.989492
crkl	0.704978	0.989492
crnn	0.545354	0.989492
crtam	0.719636	0.989492
crtap	0.664005	0.989492
crx	0.632775	0.989492
crybb2	0.809791	0.989492
crygd	0.680495	0.989492
csde1	0.881251	0.989492
csf1	0.623369	0.989492
csf2	0.831104	0.989492
csf2rb	0.609009	0.989492
csf3	0.57859	0.989492
cspg4	0.827792	0.989492
cst5	0.579463	0.989492
ctbs	0.596555	0.989492
ctf1	0.639628	0.989492
cthrc1	0.851401	0.989492
ctnna1	0.702227	0.989492
ctsb	0.500539	0.989492
ctsc	0.907543	0.989492
ctsh	0.761248	0.989492
ctso	0.869841	0.989492
ctsv	0.516665	0.989492
cwc15	0.816316	0.989492
cxadr	0.674173	0.989492
cxcl1	0.708955	0.989492
cxcl13	0.801842	0.989492
cxcl14	0.691216	0.989492
cxcl17	0.562987	0.989492
cxcl3	0.516125	0.989492
cxcl5	0.707455	0.989492
cyb5r2	0.907572	0.989492
dag1	0.580399	0.989492
dand5	0.799526	0.989492
dapk2	0.820587	0.989492
dapp1	0.762795	0.989492
dars1	0.839621	0.989492
dbh	0.738263	0.989492
dbi	0.73551	0.989492
dbn1	0.516308	0.989492
dbnl	0.726855	0.989492
dcbld2	0.812354	0.989492
dclre1c	0.875221	0.989492
dcn	0.670732	0.989492
dctn6	0.888275	0.989492
dcun1d2	0.631654	0.989492
dda1	0.905741	0.989492
ddah1	0.626346	0.989492
ddr1	0.914139	0.989492
ddx39a	0.836861	0.989492
ddx4	0.518534	0.989492
decr1	0.606634	0.989492
defb103a_defb103b	0.645534	0.989492
defb116	0.921243	0.989492
defb4a_defb4b	0.808914	0.989492
denr	0.536976	0.989492
dhodh	0.748137	0.989492
dhps	0.714086	0.989492
diablo	0.697174	0.989492
dipk2b	0.729631	0.989492
dkkl1	0.745244	0.989492
dlg4	0.6395	0.989492
dlgap5	0.867638	0.989492
dlk1	0.680613	0.989492
dll4	0.548391	0.989492
dnaja1	0.775591	0.989492
dnaja2	0.595899	0.989492
dner	0.656439	0.989492
dnlz	0.583869	0.989492
dnm1	0.886265	0.989492
dnpep	0.760454	0.989492
doc2b	0.64836	0.989492
dock9	0.879889	0.989492
dok2	0.539585	0.989492
dpp4	0.760939	0.989492
dpp7	0.785728	0.989492
dpt	0.548917	0.989492
dpy30	0.74208	0.989492
draxin	0.882549	0.989492
drg2	0.848408	0.989492
dscam	0.525798	0.989492
dsg2	0.539952	0.989492
dsg3	0.870423	0.989492
dsg4	0.518381	0.989492
dtd1	0.69255	0.989492
dtx2	0.794158	0.989492
dusp3	0.678828	0.989492
dut	0.605048	0.989492
dync1h1	0.920235	0.989492
ebag9	0.628188	0.989492
ebi3_il27	0.804455	0.989492
ece1	0.773005	0.989492
echs1	0.925304	0.989492
eda2r	0.827037	0.989492
edar	0.916466	0.989492
eddm3b	0.590599	0.989492
edem2	0.663486	0.989492
edf1	0.812589	0.989492
edil3	0.823538	0.989492
ednrb	0.792753	0.989492
efemp1	0.516176	0.989492
efna1	0.64413	0.989492
efna4	0.929481	0.989492
efnb2	0.545913	0.989492
egf	0.759663	0.989492
egfl7	0.648552	0.989492
ehd3	0.778223	0.989492
eif1ax	0.85618	0.989492
eif4b	0.826899	0.989492
eif4g1	0.633235	0.989492
eif5a	0.624312	0.989492
eln	0.786755	0.989492
eloa	0.507388	0.989492
elob	0.816755	0.989492
enah	0.744396	0.989492
eng	0.766141	0.989492
eno1	0.793543	0.989492
eno2	0.803289	0.989492
enox2	0.592401	0.989492
enpep	0.503978	0.989492
enpp2	0.899603	0.989492
enpp5	0.614343	0.989492
enpp6	0.770045	0.989492
enpp7	0.630745	0.989492
ensa	0.925407	0.989492
entpd2	0.817003	0.989492
entpd6	0.507536	0.989492
entr1	0.77546	0.989492
epha10	0.674261	0.989492
epha2	0.574421	0.989492
epha4	0.550946	0.989492
ephb4	0.632197	0.989492
ephb6	0.719266	0.989492
ephx2	0.905701	0.989492
epn1	0.72482	0.989492
epo	0.900502	0.989492
eppk1	0.787112	0.989492
eps8l2	0.504457	0.989492
erbb2	0.733847	0.989492
erbin	0.554343	0.989492
erc2	0.67552	0.989492
esm1	0.626936	0.989492
esr1	0.670912	0.989492
evi5	0.771077	0.989492
exosc10	0.715801	0.989492
f10	0.85897	0.989492
f11	0.824761	0.989492
f13b	0.905905	0.989492
f2	0.576665	0.989492
f3	0.796633	0.989492
fabp3	0.586273	0.989492
fabp9	0.900185	0.989492
fadd	0.620754	0.989492
fam171b	0.543626	0.989492
fam3b	0.665426	0.989492
fam3c	0.808628	0.989492
fam3d	0.547941	0.989492
faslg	0.592089	0.989492
fbp1	0.779816	0.989492
fcamr	0.628636	0.989492
fcer2	0.746485	0.989492
fcgr2b	0.591189	0.989492
fcn1	0.626024	0.989492
fcrl1	0.871548	0.989492
fcrl2	0.817376	0.989492
fcrl3	0.609818	0.989492
fcrl5	0.73871	0.989492
fdx1	0.806696	0.989492
fdx2	0.773902	0.989492
fen1	0.565289	0.989492
fga	0.649784	0.989492
fgf2	0.627963	0.989492
fgf20	0.591976	0.989492
fgf23	0.89694	0.989492
fgf7	0.60187	0.989492
fgf9	0.505795	0.989492
fgfbp2	0.515187	0.989492
fgfbp3	0.684424	0.989492
fgfr2	0.861751	0.989492
fgr	0.660748	0.989492
fh	0.766812	0.989492
fis1	0.873679	0.989492
fkbp1b	0.725059	0.989492
fkbp4	0.59188	0.989492
fkbp5	0.59472	0.989492
fkbpl	0.701106	0.989492
flt4	0.757054	0.989492
fmnl1	0.736163	0.989492
fndc1	0.891066	0.989492
folr3	0.536169	0.989492
fos	0.930513	0.989492
foxo1	0.633713	0.989492
fstl1	0.867117	0.989492
fstl3	0.762632	0.989492
ftcd	0.919909	0.989492
fuom	0.547283	0.989492
fut3_fut5	0.521258	0.989492
fxn	0.624372	0.989492
fzd10	0.519359	0.989492
fzd8	0.87119	0.989492
gad1	0.740896	0.989492
gadd45gip1	0.854341	0.989492
galnt2	0.874606	0.989492
gamt	0.83718	0.989492
gapdh	0.737119	0.989492
gask1a	0.890472	0.989492
gast	0.877529	0.989492
gbp2	0.723903	0.989492
gbp6	0.565309	0.989492
gchfr	0.698204	0.989492
gclm	0.854803	0.989492
gdf15	0.888456	0.989492
gdf2	0.590663	0.989492
gfap	0.70075	0.989492
gfra1	0.873837	0.989492
gfra2	0.651859	0.989492
ggact	0.754591	0.989492
ggt1	0.510555	0.989492
ghr	0.633975	0.989492
ghrhr	0.784402	0.989492
ghrl	0.766189	0.989492
gimap8	0.81765	0.989492
gipc2	0.644725	0.989492
gipc3	0.554648	0.989492
gipr	0.902873	0.989492
[truncated: 925 more rows]

## Sheet: ST3
Supplementary Table 3: Post-hoc pairwise group comparisons for proteins with a significant overall ANOVA result.
comparison	diff	lwr	upr	p adj	protein
G600_1000-Control	0.82965	0.354473	1.30483	1.40421e-05	nefl
G1000_up-Control	0.890403	0.132545	1.64826	0.0109171	nefl
G600_1000-G30_60	0.690099	-0.0602687	1.44047	0.0914467	nefl
G600_1000-G200_600	0.682027	-0.0813912	1.44545	0.109904	nefl
G1000_up-G30_60	0.750853	-0.203929	1.70563	0.21576	nefl
G1000_up-G200_600	0.742781	-0.222291	1.70785	0.237175	nefl
G1000_up-G60_200	0.584034	-0.752928	1.921	0.809963	nefl
G600_1000-G60_200	0.52328	-0.676266	1.72283	0.810864	nefl
G60_200-Control	0.306369	-0.829119	1.44186	0.971693	nefl
G200_600-Control	0.147622	-0.510582	0.805826	0.987576	nefl
G30_60-Control	0.139551	-0.503471	0.782572	0.989307	nefl
G60_200-G30_60	0.166819	-1.10856	1.4422	0.999025	nefl
G200_600-G60_200	-0.158747	-1.44185	1.12435	0.999256	nefl
G1000_up-G600_1000	0.0607535	-0.790084	0.911591	0.99995	nefl
G200_600-G30_60	0.00807166	-0.869705	0.885848	1	nefl

## Sheet: ST4
Supplementary Table 4: Full results of the multivariable logistic regression model for motor neuron disease case-control status.
term	estimate	std.error	statistic	p.value	conf.low	conf.high
(Intercept)	3.23298	3.33343	0.352012	0.72483	0.00411321	2205.15
nefl	2.41938	0.263806	3.34908	0.000810797	1.47669	4.21165
age	0.936781	0.0429614	-1.52009	0.128488	0.859703	1.01924
sex	1.14594	0.549698	0.247818	0.804275	0.383962	3.39698
pc1	1.13026	0.180368	0.6789	0.497201	0.796006	1.62765
pc2	0.882561	0.186483	-0.669912	0.502914	0.605677	1.26758
pc3	0.918592	0.19499	-0.435474	0.663218	0.625288	1.35577
pc4	0.74486	0.152553	-1.93087	0.0534994	0.544949	0.996027
pc5	1.09804	0.0645097	1.44975	0.147129	0.968088	1.25055
pc6	0.772574	0.184857	-1.39582	0.162768	0.531436	1.10593
pc7	0.606424	0.17758	-2.81662	0.00485315	0.418296	0.846867
pc8	0.942989	0.174196	-0.336982	0.73613	0.666296	1.32901
pc9	0.942622	0.0542173	-1.08987	0.27577	0.847044	1.05164
pc10	1.41849	0.15171	2.30434	0.0212036	1.06732	1.94993
c9_repeats	1.00412	0.000749382	5.48608	4.1094e-08	1.00277	1.00576

## Sheet: ST5
Supplementary Table 5: Full results of the multivariable Cox proportional hazards regression model for motor neuron disease onset.
term	estimate	std.error	statistic	p.value	conf.low	conf.high
nefl	2.89665	0.199316	5.33603	9.5004e-08	1.95992	4.28109
age	0.93565	0.0345059	-1.92761	0.0539037	0.874464	1.00112
sex	1.17194	0.425145	0.373183	0.709012	0.509354	2.69642
pc1	1.03516	0.130707	0.264352	0.791508	0.801213	1.33741
pc2	0.882861	0.145707	-0.855059	0.392519	0.663539	1.17468
pc3	1.02683	0.138305	0.191428	0.84819	0.783019	1.34655
pc4	0.710073	0.126661	-2.70317	0.0068682	0.553973	0.91016
pc5	1.11801	0.0513631	2.17179	0.0298713	1.01094	1.23642
pc6	0.791004	0.145933	-1.60657	0.108148	0.594238	1.05292
pc7	0.601161	0.140793	-3.61447	0.000300964	0.456192	0.792199
pc8	0.946907	0.139382	-0.391401	0.695501	0.720551	1.24437
pc9	0.952459	0.0443034	-1.09942	0.271584	0.873243	1.03886
pc10	1.35401	0.11977	2.53043	0.0113922	1.07071	1.71226
c9_repeats	1.0035	0.000561294	6.22211	4.90518e-10	1.0024	1.0046

## Sheet: ST6
Supplementary Table 6: Detailed performance metrics of the random forest prediction model on the test set.
		Reference
		0	1
Prediction	0	68	0
	1	12	8
Metric	Value	X95..CI.Lower	X95..CI.Upper
Accuracy	0.8636	0.7739	0.9275
Sensitivity (Recall)	1	NA	NA
Specificity	0.85	NA	NA
Positive Predictive Value (Precision)	0.4	NA	NA
Negative Predictive Value	1	NA	NA
Prevalence	0.0909	NA	NA
Detection Rate	0.0909	NA	NA
Detection Prevalence	0.2273	NA	NA
Balanced Accuracy	0.925	NA	NA
